# Supplementary material for: In-silico platform for the multifunctional design of 3D printed conductive components
Source: Nat Commun. 2025 Feb 4;16:1359. doi: 10.1038/s41467-025-56707-y (PMC11794641; doi:10.1038/s41467-025-56707-y)
Supplement: Supplementary file 3 — Source Data [file 41467_2025_56707_MOESM3_ESM.xlsx]

## Sheet: Figure 1
b.1 Electro-thermal coupling										b.2 Mechano-electrical coupling							b.3 Thermo-mechanical coupling							c Fully-coupled experiment
Longitudinal			Transverse			Oblique				Longitudinal		Transverse		Oblique			Longitudinal		Transverse		Oblique			Longitudinal
Time (s)	Temp (ºC)	Eff Resist ivity (Ohm*m)	Time (s)	Temp (ºC)	Eff Resist ivity (Ohm*m)	Time (s)	Temp (ºC)	Eff Resist ivity (Ohm*m)		Stretch	Eff Resist ivity (Ohm*m)	Stretch	Eff Resist ivity (Ohm*m)	Stretch	Eff Resist ivity (Ohm*m)		Stretch	Stress [MPa]	Stretch	Stress [MPa]	Stretch	Stress [MPa]		Time (min)	Temp (ºC)	Eff Resistivity (Ohm*m)	Stress [MPa]	Stretch
0	25.8567	0.119786	0	25.11	0.174983	0	26.1367	0.153478		1	0.115617	1	0.168458	1	0.149451		1	0	1	0	1	0		0	23.3867	0.116725	0	1
1.00503	26.0033	0.119995	1.00503	25.23	0.175173	1.00503	26.3133	0.153689		1.00001	0.115601	1.00001	0.16844	1.00001	0.149434		1	0.0002804	1	0.0001756	1	-1.14666e-05		0.0166667	23.5	0.116823	0	1
2.01005	26.1833	0.120235	2.01005	25.3833	0.175392	2.01005	26.5267	0.153928		1.00008	0.115617	1.00008	0.168438	1.00008	0.149432		1	0.000862469	1	0.000786535	1	5.12001e-05		0.0333333	23.6433	0.116933	0	1
3.01508	26.42	0.120479	3.01508	25.49	0.175597	3.01508	26.69	0.154151		1.00017	0.115649	1.00017	0.168661	1.00017	0.149451		1	0.00188674	1	0.00133427	1	0.000660803		0.05	23.7967	0.117054	0	1
4.0201	26.6767	0.12072	4.0201	25.5767	0.175808	4.0201	26.8067	0.154393		1.00026	0.115713	1.00027	0.168865	1.00027	0.149591		1.00001	0.00313695	1.00001	0.00225575	1.00001	0.00202628		0.0666667	23.9733	0.117168	0	1
5.02513	26.9433	0.120973	5.02513	25.7567	0.176027	5.02513	26.9867	0.154625		1.00037	0.115777	1.00038	0.169087	1.00038	0.149768		1.00001	0.00489571	1.00001	0.00375523	1.00001	0.0038645		0.0833333	24.0667	0.117286	0	1
6.03015	27.1867	0.121232	6.03015	25.8833	0.176254	6.03015	27.2067	0.154868		1.00047	0.115873	1.00048	0.16931	1.00048	0.149891		1.00001	0.00780583	1.00001	0.00638108	1.00001	0.00601341		0.1	24.0867	0.117408	0	1
7.03518	27.4433	0.121492	7.03518	25.9833	0.17648	7.03518	27.3933	0.155117		1.00057	0.115952	1.00058	0.16957	1.00058	0.150049		1.00002	0.0121865	1.00002	0.0104359	1.00002	0.00962471		0.116667	24.26	0.117523	0	1
8.0402	27.7033	0.12176	8.0402	26.0633	0.176707	8.0402	27.5833	0.155367		1.00068	0.116048	1.00068	0.169793	1.00068	0.150172		1.00003	0.020121	1.00003	0.0173968	1.00003	0.0164071		0.133333	24.3533	0.117649	0	1
9.04523	27.9433	0.12202	9.04523	26.2133	0.176946	9.04523	27.7767	0.155622		1.00078	0.116113	1.00078	0.170016	1.00078	0.150349		1.00004	0.0342002	1.00004	0.0300472	1.00004	0.0284767		0.15	24.44	0.117764	0	1
10.0503	28.1767	0.122287	10.0503	26.4033	0.17718	10.0503	27.9833	0.155878		1.00087	0.116193	1.00087	0.170313	1.00088	0.15049		1.00006	0.0568203	1.00006	0.0493821	1.00006	0.0478607		0.166667	24.5033	0.117883	0	1
11.0553	28.42	0.122561	11.0553	26.5833	0.177416	11.0553	28.1833	0.156146		1.00097	0.116273	1.00097	0.1705	1.00097	0.150613		1.00008	0.0853529	1.00008	0.0729082	1.00008	0.0718743		0.183333	24.66	0.118003	0	1
12.0603	28.6467	0.122843	12.0603	26.7267	0.177672	12.0603	28.3767	0.156404		1.00107	0.116369	1.00107	0.17076	1.00107	0.150842		1.0001	0.114799	1.00009	0.0969489	1.0001	0.096623		0.2	24.82	0.118126	0	1
13.0653	28.8067	0.123124	13.0653	26.8667	0.177894	13.0653	28.5567	0.156668		1.00117	0.116465	1.00117	0.171039	1.00117	0.150983		1.00011	0.143684	1.00011	0.121088	1.00011	0.120386		0.216667	24.94	0.118246	0	1
14.0704	29.1033	0.123421	14.0704	27.0333	0.178136	14.0704	28.72	0.156938		1.00127	0.116561	1.00128	0.171318	1.00127	0.151214		1.00013	0.17157	1.00013	0.144589	1.00013	0.142993		0.233333	25.04	0.11837	0	1
15.0754	29.34	0.123714	15.0754	27.1833	0.178381	15.0754	28.8367	0.15721		1.00137	0.116641	1.00137	0.171598	1.00137	0.151425		1.00015	0.199211	1.00015	0.16785	1.00015	0.165356		0.25	25.1967	0.118491	0	1
16.0804	29.5533	0.124011	16.0804	27.3367	0.178624	16.0804	29.05	0.157486		1.00147	0.116769	1.00146	0.171915	1.00147	0.151602		1.00016	0.227461	1.00016	0.192227	1.00016	0.188646		0.266667	25.3367	0.118611	0	1
17.0854	29.82	0.124312	17.0854	27.49	0.178876	17.0854	29.2133	0.157753		1.00157	0.116834	1.00157	0.172179	1.00158	0.151779		1.00018	0.256073	1.00018	0.216796	1.00018	0.212443		0.283333	25.4467	0.118732	0	1
18.0905	29.9967	0.124612	18.0905	27.6167	0.179115	18.0905	29.38	0.158042		1.00168	0.11693	1.00168	0.172497	1.00169	0.151992		1.0002	0.285343	1.0002	0.242138	1.0002	0.2371		0.3	25.5533	0.118865	0	1
19.0955	30.1267	0.12492	19.0955	27.7367	0.179376	19.0955	29.4867	0.158322		1.00178	0.117058	1.00178	0.172833	1.00179	0.152222		1.00022	0.314971	1.00022	0.268055	1.00022	0.26298		0.316667	25.6633	0.118986	0	1
20.1005	30.38	0.125226	20.1005	27.9267	0.17963	20.1005	29.6	0.158603		1.00188	0.117138	1.00188	0.173135	1.00188	0.152452		1.00024	0.344678	1.00024	0.293844	1.00024	0.288889		0.333333	25.8	0.119112	0	1
21.1055	30.6133	0.125537	21.1055	28.04	0.179885	21.1055	29.82	0.158885		1.00197	0.117235	1.00197	0.173453	1.00198	0.152665		1.00026	0.374843	1.00026	0.320271	1.00026	0.315128		0.35	25.9367	0.119234	0	1
22.1106	30.8767	0.125856	22.1106	28.2	0.180146	22.1106	30.02	0.159172		1.00207	0.117379	1.00207	0.173772	1.00208	0.152841		1.00027	0.404653	1.00028	0.346065	1.00028	0.340951		0.366667	26.08	0.119364	0	1
23.1156	31.13	0.12617	23.1156	28.3767	0.180402	23.1156	30.16	0.159461		1.00217	0.117427	1.00217	0.174053	1.00218	0.153055		1.00029	0.433823	1.00029	0.371429	1.00029	0.366445		0.383333	26.1967	0.119486	0	1
24.1206	31.3267	0.126493	24.1206	28.5233	0.180659	24.1206	30.33	0.159751		1.00227	0.117556	1.00227	0.174374	1.00227	0.153304		1.00031	0.462051	1.00031	0.396314	1.00031	0.391221		0.4	26.3067	0.119617	0	1
25.1256	31.5233	0.126817	25.1256	28.6733	0.180931	25.1256	30.4833	0.160053		1.00236	0.117669	1.00237	0.174731	1.00237	0.153535		1.00033	0.489468	1.00033	0.419601	1.00033	0.414661		0.416667	26.4433	0.119744	0	1
26.1307	31.7067	0.127142	26.1307	28.8167	0.181189	26.1307	30.6667	0.160345		1.00247	0.117765	1.00247	0.175071	1.00247	0.153748		1.00034	0.516296	1.00035	0.442673	1.00035	0.437233		0.433333	26.5733	0.119875	0	1
27.1357	31.8833	0.127473	27.1357	28.9867	0.181455	27.1357	30.81	0.160637		1.00258	0.117878	1.00258	0.175429	1.00258	0.153961		1.00036	0.54237	1.00036	0.464505	1.00036	0.458772		0.45	26.6767	0.120003	0	1
28.1407	32.03	0.127802	28.1407	29.1033	0.181722	28.1407	30.9233	0.160948		1.00268	0.118006	1.00268	0.175825	1.00268	0.154282		1.00038	0.568185	1.00038	0.485653	1.00038	0.479558		0.466667	26.75	0.120134	0	1
29.1457	32.1567	0.128133	29.1457	29.1867	0.181989	29.1457	31.0567	0.161249		1.00277	0.118119	1.00277	0.176185	1.00278	0.154496		1.00039	0.592949	1.00039	0.506138	1.00039	0.499367		0.483333	26.7167	0.120259	0	1
30.1508	32.4133	0.128469	30.1508	29.27	0.182257	30.1508	31.21	0.161551		1.00287	0.118216	1.00287	0.176525	1.00287	0.154763		1.00041	0.617237	1.00041	0.52606	1.00041	0.518533		0.5	26.8333	0.120391	0	1
31.1558	32.6267	0.12881	31.1558	29.42	0.182527	31.1558	31.36	0.161854		1.00297	0.118361	1.00297	0.176904	1.00298	0.154996		1.00042	0.641186	1.00042	0.545991	1.00042	0.53753		0.516667	26.9633	0.120523	0	1
32.1608	32.8233	0.129142	32.1608	29.5567	0.182796	32.1608	31.52	0.162168		1.00307	0.118457	1.00308	0.177301	1.00308	0.15521		1.00044	0.664635	1.00044	0.565609	1.00044	0.556431		0.533333	27.0733	0.120652	0	1
33.1658	33.0533	0.129473	33.1658	29.6733	0.183073	33.1658	31.6733	0.162473		1.00317	0.118554	1.00317	0.177681	1.00317	0.155478		1.00045	0.688394	1.00045	0.585369	1.00045	0.575472		0.55	27.2067	0.120781	0	1
34.1709	33.27	0.129812	34.1709	29.8233	0.183338	34.1709	31.8067	0.162785		1.00327	0.118699	1.00327	0.178041	1.00327	0.155729		1.00047	0.712282	1.00047	0.605682	1.00047	0.594837		0.566667	27.3267	0.120907	0	1
35.1759	33.46	0.130146	35.1759	29.9433	0.183609	35.1759	31.9633	0.163093		1.00337	0.118812	1.00337	0.178422	1.00337	0.155943		1.00049	0.736765	1.00049	0.626124	1.00048	0.61436		0.583333	27.4233	0.121049	0	1
36.1809	33.6133	0.130478	36.1809	30.1	0.183883	36.1809	32.0967	0.163407		1.00347	0.118925	1.00347	0.178822	1.00347	0.156193		1.0005	0.76161	1.0005	0.647604	1.0005	0.634875		0.6	27.5433	0.121179	0	1
37.1859	33.7967	0.130819	37.1859	30.25	0.18415	37.1859	32.2633	0.163717		1.00357	0.11907	1.00357	0.179241	1.00357	0.156444		1.00052	0.78708	1.00052	0.669272	1.00052	0.655771		0.616667	27.68	0.121309	0	1
38.191	34	0.131162	38.191	30.3567	0.184432	38.191	32.3967	0.164023		1.00366	0.119167	1.00367	0.179584	1.00367	0.156696		1.00054	0.812775	1.00054	0.691315	1.00053	0.677165		0.633333	27.7933	0.121444	0	1
39.196	34.17	0.131502	39.196	30.4033	0.184716	39.196	32.55	0.16434		1.00377	0.119264	1.00377	0.179985	1.00377	0.156947		1.00055	0.839206	1.00055	0.713794	1.00055	0.699067		0.65	27.9167	0.121579	0	1
40.201	34.3667	0.131849	40.201	30.5333	0.184985	40.201	32.72	0.164653		1.00388	0.119409	1.00388	0.180406	1.00388	0.157216		1.00057	0.866031	1.00057	0.736404	1.00057	0.721171		0.666667	28.0133	0.121714	0	1
41.206	34.56	0.132193	41.206	30.6667	0.185274	41.206	32.86	0.164962		1.00398	0.11949	1.00398	0.180846	1.00398	0.157521		1.00059	0.893144	1.00059	0.759594	1.00059	0.743787		0.683333	28.08	0.121845	0	1
42.2111	34.7567	0.132539	42.2111	30.79	0.185532	42.2111	33.0033	0.165278		1.00407	0.119636	1.00407	0.181248	1.00407	0.157773		1.00061	0.920571	1.00061	0.783398	1.00061	0.766724		0.7	28.1	0.121989	0	1
43.2161	34.9733	0.132887	43.2161	30.8933	0.185825	43.2161	33.1633	0.16559		1.00416	0.119716	1.00416	0.18165	1.00416	0.158008		1.00063	0.94828	1.00063	0.807167	1.00062	0.790062		0.716667	28.2067	0.122117	0	1
44.2211	35.1667	0.133237	44.2211	31.0133	0.186113	44.2211	33.3033	0.165902		1.00426	0.119862	1.00426	0.182036	1.00426	0.158242		1.00064	0.975897	1.00065	0.831287	1.00064	0.81318		0.733333	28.3067	0.122257	0	1
45.2261	35.29	0.133596	45.2261	31.15	0.186401	45.2261	33.4633	0.166227		1.00436	0.119992	1.00436	0.182458	1.00437	0.158475		1.00066	1.00366	1.00066	0.855354	1.00066	0.836244		0.75	28.43	0.12239	0	1
46.2312	35.4633	0.133953	46.2312	31.2867	0.186682	46.2312	33.5867	0.166548		1.00446	0.120089	1.00446	0.182901	1.00447	0.158746		1.00068	1.03137	1.00068	0.87947	1.00068	0.859555		0.766667	28.56	0.122531	0	1
47.2362	35.6233	0.134313	47.2362	31.41	0.18697	47.2362	33.6867	0.166864		1.00456	0.120251	1.00456	0.183324	1.00457	0.159035		1.0007	1.05911	1.0007	0.903181	1.0007	0.882584		0.783333	28.6667	0.122669	0	1
48.2412	35.7867	0.134666	48.2412	31.5267	0.187261	48.2412	33.8367	0.167188		1.00466	0.120315	1.00467	0.183728	1.00467	0.15927		1.00071	1.08625	1.00072	0.92638	1.00071	0.905454		0.8	28.7867	0.122806	0	1
49.2462	35.94	0.135037	49.2462	31.6	0.187538	49.2462	33.9767	0.167507		1.00477	0.120461	1.00477	0.18423	1.00477	0.159559		1.00073	1.11304	1.00074	0.949221	1.00073	0.927699		0.816667	28.8733	0.122944	0	1
50.2513	36.0733	0.135394	50.2513	31.6167	0.187823	50.2513	34.1267	0.167833		1.00487	0.120575	1.00487	0.184617	1.00487	0.159848		1.00075	1.13963	1.00075	0.972127	1.00075	0.949767		0.833333	28.9933	0.123078	0	1
51.2563	36.19	0.135765	51.2563	31.75	0.188109	51.2563	34.2267	0.168154		1.00496	0.120721	1.00497	0.185102	1.00497	0.160084		1.00077	1.16605	1.00077	0.994981	1.00077	0.971883		0.85	29.1033	0.123217	0	1
52.2613	36.3933	0.13613	52.2613	31.88	0.188401	52.2613	34.3233	0.168477		1.00506	0.120818	1.00506	0.185527	1.00506	0.160355		1.00079	1.19233	1.00079	1.01734	1.00078	0.993608		0.866667	29.1933	0.123355	0	1
53.2663	36.61	0.136504	53.2663	32	0.18869	53.2663	34.4267	0.168801		1.00516	0.120948	1.00516	0.185992	1.00517	0.160628		1.0008	1.21824	1.0008	1.03922	1.0008	1.01499		0.883333	29.3	0.123486	0	1
54.2714	36.8067	0.136881	54.2714	32.0933	0.188971	54.2714	34.5667	0.16912		1.00527	0.121094	1.00527	0.18642	1.00527	0.160935		1.00082	1.24355	1.00082	1.06023	1.00082	1.0357		0.9	29.4	0.123634	0	1
55.2764	37.0167	0.13726	55.2764	32.19	0.189253	55.2764	34.69	0.169439		1.00537	0.121207	1.00537	0.186925	1.00537	0.16119		1.00083	1.26818	1.00084	1.08104	1.00083	1.0562		0.916667	29.51	0.123765	0	1
56.2814	37.22	0.137641	56.2814	32.2267	0.189535	56.2814	34.8233	0.169761		1.00546	0.121337	1.00546	0.187335	1.00546	0.161498		1.00085	1.29258	1.00085	1.10156	1.00085	1.07671		0.933333	29.6067	0.123901	0	1
57.2864	37.3833	0.138028	57.2864	32.3467	0.189812	57.2864	34.98	0.170084		1.00555	0.121419	1.00555	0.187783	1.00555	0.161735		1.00087	1.3172	1.00087	1.12224	1.00087	1.09742		0.95	29.7133	0.124037	0	1
58.2915	37.52	0.138409	58.2915	32.4367	0.190111	58.2915	35.1467	0.170407		1.00565	0.121581	1.00565	0.188193	1.00566	0.161953		1.00088	1.34245	1.00089	1.14389	1.00088	1.11839		0.966667	29.8267	0.124178	0	1
59.2965	37.65	0.138796	59.2965	32.55	0.190397	59.2965	35.26	0.170745		1.00576	0.121679	1.00576	0.188701	1.00576	0.162226		1.0009	1.36831	1.0009	1.16562	1.0009	1.13955		0.983333	29.93	0.124315	0	1
60.3015	37.76	0.139182	60.3015	32.6633	0.19069	60.3015	35.3433	0.171083		1.00586	0.121809	1.00586	0.18919	1.00586	0.162499		1.00092	1.39448	1.00092	1.1881	1.00092	1.16134		1	30.0033	0.124456	0	1
61.3065	37.8233	0.139577	61.3065	32.79	0.190985	61.3065	35.4867	0.17141		1.00596	0.121939	1.00596	0.189699	1.00597	0.162791		1.00094	1.42116	1.00094	1.21034	1.00094	1.18326		1.01667	30.0567	0.124594	0	1
62.3116	37.8967	0.139967	62.3116	32.9133	0.191273	62.3116	35.62	0.171739		1.00607	0.122069	1.00607	0.190189	1.00607	0.163065		1.00096	1.44848	1.00096	1.23326	1.00096	1.20593		1.03333	30.1733	0.124731	0	1
63.3166	38.0367	0.140359	63.3166	33.0333	0.191569	63.3166	35.7533	0.172081		1.00617	0.122167	1.00617	0.190701	1.00617	0.163375		1.00097	1.47645	1.00098	1.25673	1.00097	1.22937		1.05	30.28	0.124869	0	1
64.3216	38.19	0.140753	64.3216	33.12	0.191865	64.3216	35.8933	0.172418		1.00626	0.122297	1.00626	0.191193	1.00627	0.163613		1.00099	1.50526	1.001	1.2804	1.00099	1.25316		1.06667	30.3633	0.125008	0	1
65.3266	38.3533	0.141145	65.3266	33.2367	0.192163	65.3266	36.0167	0.172763		1.00635	0.122379	1.00635	0.191645	1.00635	0.163905		1.00101	1.53418	1.00102	1.30496	1.00101	1.27752		1.08333	30.46	0.125146	0	1
66.3317	38.4933	0.141544	66.3317	33.32	0.192454	66.3317	36.1233	0.173102		1.00645	0.122542	1.00645	0.192158	1.00645	0.164126		1.00103	1.56302	1.00103	1.32928	1.00103	1.30173		1.1	30.5467	0.125276	0	1
67.3367	38.6433	0.141932	67.3367	33.3833	0.192747	67.3367	36.27	0.17345		1.00655	0.122623	1.00655	0.192612	1.00655	0.164418		1.00105	1.59177	1.00105	1.35327	1.00105	1.3254		1.11667	30.65	0.125424	0	1
68.3417	38.8033	0.142322	68.3417	33.4867	0.193047	68.3417	36.4	0.173792		1.00665	0.122737	1.00666	0.193146	1.00666	0.164676		1.00107	1.61984	1.00107	1.37667	1.00107	1.34849		1.13333	30.7467	0.125563	0	1
69.3467	38.9567	0.142714	69.3467	33.61	0.193327	69.3467	36.5267	0.17413		1.00675	0.122884	1.00675	0.193621	1.00675	0.164932		1.00109	1.64698	1.00109	1.39901	1.00109	1.37095		1.15	30.85	0.125703	0	1
70.3518	39.12	0.143109	70.3518	33.7333	0.193606	70.3518	36.63	0.174488		1.00684	0.122966	1.00684	0.194177	1.00685	0.165244		1.0011	1.67357	1.00111	1.42127	1.0011	1.3929		1.16667	30.9233	0.125843	0	1
71.3568	39.2633	0.143497	71.3568	33.8133	0.193902	71.3568	36.7333	0.174828		1.00695	0.123129	1.00695	0.194652	1.00695	0.165483		1.00112	1.69946	1.00112	1.4423	1.00112	1.41434		1.18333	30.98	0.125984	0	1
72.3618	39.41	0.143883	72.3618	33.8467	0.194199	72.3618	36.8467	0.175183		1.00706	0.123243	1.00706	0.19523	1.00706	0.165758		1.00114	1.72499	1.00114	1.46354	1.00114	1.43515		1.2	30.97	0.126115	0	1
73.3668	39.5633	0.144266	73.3668	33.8567	0.194497	73.3668	36.9633	0.175519		1.00715	0.123374	1.00715	0.195767	1.00716	0.166071		1.00116	1.75035	1.00116	1.48432	1.00115	1.45585		1.21667	31.0667	0.126265	0	1
74.3719	39.69	0.144643	74.3719	33.88	0.194795	74.3719	37.08	0.175876		1.00725	0.123472	1.00725	0.196345	1.00725	0.16631		1.00117	1.77516	1.00117	1.5052	1.00117	1.47654		1.23333	31.1533	0.126402	0	1
75.3769	39.81	0.145022	75.3769	33.98	0.195103	75.3769	37.21	0.176221		1.00735	0.123603	1.00735	0.196844	1.00735	0.166569		1.00119	1.79998	1.00119	1.52615	1.00119	1.49711		1.25	31.2367	0.126548	0	1
76.3819	39.94	0.145393	76.3819	34.0967	0.195402	76.3819	37.3433	0.176568		1.00745	0.123685	1.00745	0.197424	1.00745	0.166844		1.00121	1.8248	1.00121	1.5468	1.00121	1.5179		1.26667	31.3267	0.12669	0	1
77.3869	40.0533	0.145763	77.3869	34.2167	0.195705	77.3869	37.4667	0.176922		1.00755	0.123799	1.00755	0.197965	1.00755	0.167104		1.00122	1.84993	1.00122	1.56781	1.00122	1.53895		1.28333	31.4033	0.126832	0	1
78.392	40.1233	0.146134	78.392	34.33	0.195986	78.392	37.5433	0.177272		1.00765	0.12393	1.00764	0.198506	1.00765	0.167417		1.00124	1.87525	1.00124	1.58897	1.00124	1.56007		1.3	31.4833	0.126975	0	1
79.397	40.25	0.146498	79.397	34.4367	0.196275	79.397	37.5533	0.177623		1.00775	0.124061	1.00774	0.199089	1.00774	0.167675		1.00126	1.9005	1.00126	1.61023	1.00126	1.5815		1.31667	31.5667	0.127113	0	1
80.402	40.37	0.146855	80.402	34.5333	0.196573	80.402	37.7033	0.177982		1.00785	0.124176	1.00784	0.199631	1.00785	0.167898		1.00127	1.92594	1.00128	1.63162	1.00128	1.6026		1.33333	31.6567	0.127252	0	1
81.407	40.4733	0.147213	81.407	34.6167	0.196871	81.407	37.8067	0.178336		1.00796	0.124291	1.00795	0.200234	1.00795	0.168194		1.00129	1.95167	1.00129	1.65314	1.00129	1.62366		1.35	31.7167	0.127396	0	1
82.4121	40.5967	0.147569	82.4121	34.71	0.197164	82.4121	37.92	0.178684		1.00805	0.124405	1.00805	0.200861	1.00805	0.16849		1.00131	1.97762	1.00131	1.67481	1.00131	1.64481		1.36667	31.82	0.127535	0	1
83.4171	40.6867	0.147918	83.4171	34.81	0.197456	83.4171	38.0067	0.179035		1.00814	0.124504	1.00814	0.201407	1.00815	0.168732		1.00133	2.00353	1.00133	1.69636	1.00133	1.66569		1.38333	31.9167	0.127679	0	1
84.4221	40.7633	0.148254	84.4221	34.8867	0.197766	84.4221	38.0767	0.179374		1.00824	0.124602	1.00824	0.201973	1.00825	0.16901		1.00134	2.02936	1.00135	1.7179	1.00134	1.6867		1.4	32.0033	0.127815	0	1
85.4271	40.8833	0.14861	85.4271	34.9533	0.198058	85.4271	38.1	0.179726		1.00834	0.1247	1.00835	0.202621	1.00835	0.169306		1.00136	2.0552	1.00136	1.73959	1.00136	1.70791		1.41667	32.1067	0.127959	0	1
86.4322	40.9933	0.148944	86.4322	35.03	0.198353	86.4322	38.19	0.180075		1.00844	0.124848	1.00845	0.203252	1.00845	0.169585		1.00138	2.08075	1.00138	1.76121	1.00138	1.72925		1.43333	32.1867	0.128104	0	1
87.4372	41.12	0.14929	87.4372	35.09	0.198648	87.4372	38.3033	0.180429		1.00853	0.124946	1.00854	0.20384	1.00854	0.169845		1.0014	2.10686	1.0014	1.78338	1.0014	1.75101		1.45	32.2633	0.128241	0	1
88.4422	41.25	0.149632	88.4422	35.2233	0.198943	88.4422	38.39	0.180767		1.00863	0.125045	1.00864	0.204451	1.00864	0.170106		1.00141	2.13326	1.00142	1.80545	1.00142	1.77272		1.46667	32.3533	0.128386	0	1
89.4472	41.3833	0.149962	89.4472	35.3	0.199226	89.4472	38.4967	0.181112		1.00873	0.12516	1.00874	0.205104	1.00874	0.170329		1.00143	2.1596	1.00143	1.82808	1.00143	1.79449		1.48333	32.4533	0.128523	0	1
90.4523	41.5533	0.150288	90.4523	35.3567	0.199515	90.4523	38.6033	0.181445		1.00884	0.125275	1.00884	0.205799	1.00884	0.17059		1.00145	2.18594	1.00145	1.85011	1.00145	1.81634		1.5	32.5367	0.12867	0	1
91.4573	41.6867	0.150616	91.4573	35.3267	0.199805	91.4573	38.68	0.181786		1.00893	0.125357	1.00894	0.206453	1.00894	0.170906		1.00147	2.21217	1.00147	1.87201	1.00147	1.83812		1.51667	32.63	0.128812	0	1
92.4623	41.82	0.150936	92.4623	35.4633	0.200097	92.4623	38.7467	0.182121		1.00903	0.125505	1.00903	0.207071	1.00904	0.171168		1.00149	2.23835	1.00149	1.89356	1.00149	1.85988		1.53333	32.7	0.128949	0	1
93.4673	41.9333	0.151252	93.4673	35.58	0.200388	93.4673	38.7533	0.182451		1.00913	0.12562	1.00914	0.207727	1.00914	0.171447		1.0015	2.26415	1.0015	1.91501	1.00151	1.88151		1.55	32.7533	0.129092	0	1
94.4724	42.02	0.15158	94.4724	35.6633	0.200673	94.4724	38.8667	0.182782		1.00924	0.125702	1.00924	0.208469	1.00924	0.171746		1.00152	2.28917	1.00152	1.93616	1.00152	1.90262		1.56667	32.6933	0.129226	0	1
95.4774	42.2	0.151884	95.4774	35.72	0.200968	95.4774	38.97	0.183114		1.00934	0.125801	1.00934	0.20919	1.00934	0.17197		1.00154	2.31368	1.00154	1.95704	1.00154	1.92311		1.58333	32.7767	0.129365	0	1
96.4824	42.3267	0.152199	96.4824	35.69	0.201254	96.4824	39.0733	0.183448		1.00943	0.125916	1.00943	0.209874	1.00943	0.172288		1.00155	2.33786	1.00156	1.9775	1.00156	1.94324		1.6	32.84	0.129508	0	1
97.4874	42.4233	0.152506	97.4874	35.7867	0.201543	97.4874	39.16	0.183762		1.00952	0.126015	1.00952	0.210516	1.00953	0.172513		1.00157	2.3616	1.00157	1.99743	1.00157	1.9628		1.61667	32.8967	0.129647	0	1
98.4925	42.5167	0.152805	98.4925	35.88	0.201823	98.4925	39.25	0.184077		1.00963	0.126081	1.00963	0.211281	1.00963	0.172777		1.00159	2.38537	1.00159	2.01706	1.00159	1.98196		1.63333	32.9733	0.129787	0	1
99.4975	42.6167	0.153109	99.4975	35.9833	0.202104	99.4975	39.3233	0.184386		1.00973	0.126213	1.00973	0.212009	1.00974	0.173019		1.0016	2.40883	1.0016	2.03665	1.00161	2.00127		1.65	33.04	0.129927	0	1
100.503	42.7267	0.15341	100.503	36.0633	0.202386	100.503	39.4267	0.184703		1.00983	0.126328	1.00983	0.21278	1.00983	0.173339		1.00162	2.43251	1.00162	2.05566	1.00162	2.02029		1.66667	33.0867	0.130062	0	1
101.508	42.83	0.153701	101.508	36.1533	0.202669	101.508	39.5133	0.185009		1.00992	0.126394	1.00993	0.213532	1.00993	0.173601		1.00164	2.45612	1.00164	2.07576	1.00164	2.0396		1.68333	33.1433	0.130208	0	1
102.513	42.93	0.153989	102.513	36.25	0.202977	102.513	39.61	0.185307		1.01002	0.126509	1.01003	0.214325	1.01003	0.173865		1.00165	2.48036	1.00166	2.09631	1.00166	2.05916		1.7	33.11	0.130344	0	1
103.518	43.06	0.154278	103.518	36.33	0.203254	103.518	39.6967	0.185621		1.01012	0.126625	1.01013	0.215037	1.01013	0.174089		1.00167	2.50502	1.00167	2.11708	1.00167	2.07929		1.71667	33.1767	0.13048	0	1
104.523	43.18	0.154558	104.523	36.39	0.203546	104.523	39.7933	0.185929		1.01023	0.126674	1.01023	0.2159	1.01023	0.174409		1.00169	2.52981	1.00169	2.1383	1.00169	2.09943		1.73333	33.25	0.130616	0	1
105.528	43.3033	0.154844	105.528	36.4733	0.203832	105.528	39.88	0.186223		1.01033	0.12679	1.01033	0.216719	1.01033	0.174674		1.0017	2.55496	1.00171	2.15856	1.00171	2.11924		1.75	33.3067	0.130753	0	1
106.533	43.44	0.155122	106.533	36.5867	0.204127	106.533	39.9667	0.186518		1.01042	0.126839	1.01043	0.217478	1.01043	0.174937		1.00172	2.57978	1.00172	2.17913	1.00172	2.13933		1.76667	33.3667	0.130891	0	1
107.538	43.5467	0.155389	107.538	36.63	0.204389	107.538	40.06	0.186801		1.01053	0.126988	1.01053	0.218388	1.01053	0.17522		1.00174	2.60503	1.00174	2.19986	1.00174	2.15956		1.78333	33.4367	0.131028	0	1
108.543	43.63	0.155663	108.543	36.65	0.204686	108.543	40.11	0.187083		1.01063	0.12707	1.01063	0.219296	1.01063	0.175427		1.00176	2.63061	1.00176	2.2209	1.00176	2.18047		1.8	33.5167	0.131171	0	1
109.548	43.69	0.155913	109.548	36.6433	0.204974	109.548	40.21	0.18736		1.01072	0.127169	1.01072	0.220168	1.01072	0.175748		1.00178	2.65662	1.00178	2.24276	1.00178	2.20174		1.81667	33.59	0.131309	0	1
110.553	43.75	0.156173	110.553	36.71	0.205247	110.553	40.3033	0.187638		1.01081	0.127219	1.01081	0.220999	1.01081	0.175994		1.00179	2.68309	1.0018	2.26472	1.0018	2.22315		1.83333	33.6633	0.131438	0	1
111.558	43.8433	0.156429	111.558	36.7967	0.20552	111.558	40.3867	0.187931		1.0109	0.127285	1.01091	0.221872	1.01091	0.176221		1.00181	2.70994	1.00182	2.28714	1.00181	2.24491		1.85	33.7333	0.131581	0	1
112.563	43.9467	0.156681	112.563	36.89	0.205812	112.563	40.51	0.188211		1.01101	0.127368	1.01101	0.222727	1.01101	0.176505		1.00183	2.73728	1.00184	2.30966	1.00183	2.26684		1.86667	33.8333	0.131715	0	1
113.568	44.0433	0.156934	113.568	36.99	0.20607	113.568	40.6133	0.188491		1.01112	0.127483	1.01112	0.22369	1.01112	0.176808		1.00185	2.76491	1.00185	2.33228	1.00185	2.28943		1.88333	33.8833	0.131859	0	1
114.573	44.1367	0.157177	114.573	37.1033	0.206345	114.573	40.7067	0.188759		1.01122	0.127582	1.01122	0.224635	1.01122	0.17713		1.00187	2.79289	1.00187	2.35561	1.00187	2.31197		1.9	33.9533	0.131999	0	1
115.578	44.1833	0.15741	115.578	37.1733	0.206604	115.578	40.8	0.189035		1.01132	0.127682	1.01132	0.225711	1.01132	0.177377		1.00189	2.82039	1.00189	2.37822	1.00189	2.33434		1.91667	34.0167	0.132139	0	1
116.583	44.2867	0.15766	116.583	37.2467	0.206874	116.583	40.8667	0.18931		1.01142	0.127748	1.01142	0.22681	1.01142	0.177623		1.00191	2.84768	1.00191	2.40099	1.00191	2.35642		1.93333	34.0933	0.132274	0	1
117.588	44.3767	0.157895	117.588	37.3067	0.207143	117.588	40.8867	0.189573		1.01152	0.127864	1.01152	0.227982	1.01152	0.177927		1.00193	2.87483	1.00193	2.42342	1.00193	2.37817		1.95	34.1567	0.132414	0	1
118.593	44.4733	0.158125	118.593	37.3267	0.207395	118.593	40.9633	0.189836		1.01161	0.12793	1.01161	0.229438	1.01161	0.178156		1.00194	2.90074	1.00195	2.44498	1.00194	2.39969		1.96667	34.21	0.13255	0	1
119.598	44.55	0.158356	119.598	37.4067	0.207649	119.598	41.0633	0.190092		1.0117	0.127996			1.0117	0.178421		1.00196	2.92551	1.00196	2.46587	1.00196	2.42016		1.98333	34.2567	0.132681	0	1
120.603	44.6667	0.158577	120.603	37.4667	0.207903	120.603	41.16	0.190357		1.0118	0.128079			1.0118	0.178706		1.00198	2.9494	1.00198	2.48551	1.00198	2.43968		2	34.3133	0.132813	0	1
121.608	44.75	0.158798	121.608	37.53	0.20814	121.608	41.21	0.190615		1.01191	0.128162			1.01191	0.178955		1.00199	2.97248	1.002	2.50451	1.00199	2.45865		2.01667	34.3467	0.132945	0	1
122.613	44.8667	0.159015	122.613	37.58	0.208378	122.613	41.2733	0.190851		1.01201	0.128228			1.01201	0.179259		1.00201	2.99507	1.00201	2.52314	1.00201	2.47707		2.03333	34.3967	0.133082	0	1
123.618	44.9633	0.159227	123.618	37.6533	0.208634	123.618	41.3267	0.191103		1.0121	0.128311			1.0121	0.179583		1.00203	3.01762	1.00203	2.54171	1.00203	2.4957		2.05	34.4733	0.133209	0	1
124.623	45.03	0.15945	124.623	37.7533	0.208889	124.623	41.3967	0.191339		1.01219	0.128344			1.01219	0.179832		1.00204	3.0404	1.00204	2.56062	1.00204	2.51462		2.06667	34.5533	0.133342	0	1
125.628	45.1067	0.159658	125.628	37.8067	0.209147	125.628	41.4267	0.191585		1.0123	0.128443			1.0123	0.18008		1.00206	3.06342	1.00206	2.57974	1.00206	2.53348		2.08333	34.5967	0.13347	0	1
126.633	45.1533	0.159861	126.633	37.88	0.209395	126.633	41.4933	0.191824		1.01241	0.128526			1.01241	0.180348		1.00208	3.08656	1.00208	2.59962	1.00208	2.55252		2.1	34.57	0.133598	0	1
127.638	45.19	0.160065	127.638	37.89	0.209627	127.638	41.58	0.192064		1.01251	0.128609			1.01251	0.180653		1.00209	3.11007	1.00209	2.61931	1.00209	2.57162		2.11667	34.63	0.133731	0	1
128.643	45.27	0.160269	128.643	37.95	0.209868	128.643	41.65	0.192296		1.0126	0.128659			1.01261	0.18096		1.00211	3.13476	1.00211	2.63903	1.00211	2.59165		2.13333	34.6967	0.133865	0	1
129.648	45.37	0.160463	129.648	38.0067	0.210119	129.648	41.7333	0.192529		1.0127	0.128709			1.0127	0.181247		1.00213	3.15963	1.00213	2.65949	1.00213	2.61208		2.15	34.74	0.133999	0	1
130.653	45.47	0.160652	130.653	38.0667	0.210344	130.653	41.8167	0.192764		1.0128	0.128808			1.0128	0.181535		1.00215	3.18512	1.00215	2.68001	1.00215	2.63274		2.16667	34.79	0.134123	0	1
131.658	45.5367	0.160841	131.658	38.12	0.210579	131.658	41.8867	0.19299		1.01289	0.128891			1.01289	0.181784		1.00216	3.21084	1.00217	2.7013	1.00217	2.65383		2.18333	34.8533	0.134257	0	1
132.663	45.61	0.161031	132.663	38.1933	0.210805	132.663	41.9867	0.19321		1.01298	0.128974			1.01299	0.182073		1.00218	3.23672	1.00218	2.72225	1.00218	2.67495		2.2	34.9167	0.134382	0	1
133.668	45.67	0.161216	133.668	38.24	0.211039	133.668	42.0733	0.193461		1.01308	0.128974			1.01309	0.18236		1.0022	3.26252	1.0022	2.74317	1.0022	2.69577		2.21667	34.97	0.134507	0	1
134.673	45.7767	0.161401	134.673	38.2667	0.211256	134.673	42.16	0.193667		1.01319	0.129057			1.01319	0.182591		1.00222	3.28772	1.00222	2.76408	1.00222	2.71589		2.23333	34.9633	0.134642	0	1
135.678	45.8533	0.161576	135.678	38.3367	0.211475	135.678	42.2333	0.193896		1.0133	0.12914			1.0133	0.182898		1.00224	3.31278	1.00224	2.78422	1.00224	2.73599		2.25	35.0267	0.134777	0	1
136.683	45.9667	0.161745	136.683	38.3867	0.211695	136.683	42.31	0.194111		1.0134	0.129207			1.0134	0.183208		1.00225	3.33745	1.00225	2.80472	1.00225	2.75594		2.26667	35.1	0.134903	0	1
137.688	46.0733	0.16191	137.688	38.45	0.211894	137.688	42.3767	0.194326		1.01349	0.129257			1.01349	0.183517		1.00227	3.36179	1.00227	2.82468	1.00227	2.77553		2.28333	35.1633	0.135033	0	1
138.693	46.1633	0.16208	138.693	38.4933	0.212114	138.693	42.42	0.19454		1.01358	0.129323			1.01359	0.183825		1.00229	3.38582	1.00229	2.8443	1.00229	2.79496		2.3	35.23	0.135159	0	1
139.698	46.2267	0.162229	139.698	38.5367	0.212307	139.698	42.46	0.194741		1.01368	0.129373			1.01369	0.184133		1.0023	3.40947	1.0023	2.8639	1.0023	2.81402		2.31667	35.3133	0.13529	0	1
140.704	46.3067	0.162389	140.704	38.4633	0.212507	140.704	42.46	0.194941		1.01378	0.129423			1.01379	0.184405		1.00232	3.43269	1.00232	2.88259	1.00232	2.83246		2.33333	35.3733	0.135417	0	1
141.709	46.3567	0.162544	141.709	38.5167	0.212691	141.709	42.5167	0.195142		1.01388	0.129489			1.01388	0.184713		1.00234	3.45501	1.00234	2.9011	1.00234	2.85036		2.35	35.45	0.135549	0	1
142.714	46.47	0.162688	142.714	38.56	0.212883	142.714	42.5967	0.195336		1.01398	0.129523			1.01398	0.184946		1.00235	3.47718	1.00235	2.91898	1.00235	2.86788		2.36667	35.53	0.135676	0	1
143.719	46.5367	0.162848	143.719	38.5533	0.213076	143.719	42.6667	0.19553		1.01408	0.129639			1.01408	0.185314		1.00237	3.4991	1.00237	2.9369	1.00237	2.88539		2.38333	35.5933	0.135798	0	1
144.724	46.6233	0.162999	144.724	38.6467	0.213269	144.724	42.7333	0.195733		1.01418	0.129689			1.01418	0.185625		1.00238	3.52104	1.00238	2.95495	1.00238	2.90305		2.4	35.6533	0.13593	0	1
145.729	46.7033	0.163138	145.729	38.7	0.213454	145.729	42.8167	0.195914		1.01427	0.129739			1.01428	0.185935		1.0024	3.54363	1.0024	2.97317	1.0024	2.92127		2.41667	35.68	0.136063	0	1
146.734	46.78	0.163277	146.734	38.7767	0.213628	146.734	42.8667	0.196101		1.01436	0.129772			1.01437	0.186266		1.00242	3.5663	1.00242	2.99223	1.00242	2.93983		2.43333	35.6233	0.136186	0	1
147.739	46.85	0.163417	147.739	38.86	0.213805	147.739	42.8967	0.196291		1.01447	0.129805			1.01447	0.186537		1.00243	3.58946	1.00244	3.01143	1.00244	2.95842		2.45	35.6733	0.136314	0	1
148.744	46.8833	0.163557	148.744	38.9467	0.21399	148.744	42.9767	0.196471		1.01458	0.129889			1.01458	0.186849		1.00245	3.6129	1.00245	3.03115	1.00245	2.97756		2.46667	35.6033	0.136443	0	1
149.749	46.9267	0.163691	149.749	39.0167	0.214176	149.749	42.9633	0.196645		1.01468	0.129905			1.01468	0.1872		1.00247	3.63652	1.00247	3.05089	1.00247	2.99655		2.48333	35.6667	0.136561	0	1
150.754	46.9933	0.163821	150.754	39.0933	0.214354	150.754	43	0.196819		1.01477	0.130022			1.01477	0.18757		1.00249	3.66029	1.00249	3.0706	1.00249	3.01562		2.5	35.71	0.13669	0	1
151.759	47.0667	0.163944	151.759	39.1667	0.214542	151.759	43.0667	0.196994		1.01486	0.130022			1.01486	0.187824		1.0025	3.68414	1.00251	3.09051	1.0025	3.03507		2.51667	35.7867	0.136809	0	1
152.764	47.1533	0.16408	152.764	39.22	0.214729	152.764	43.1467	0.197168		1.01496	0.130055			1.01497	0.188174		1.00252	3.70815	1.00252	3.1104	1.00252	3.05481		2.53333	35.87	0.136928	0	1
153.769	47.23	0.164204	153.769	39.2467	0.214898	153.769	43.2267	0.197336		1.01506	0.130138			1.01507	0.188566		1.00254	3.73228	1.00254	3.13066	1.00254	3.07465		2.55	35.9367	0.137052	0	1
154.774	47.3067	0.164339	154.774	39.3	0.215096	154.774	43.3	0.19751		1.01516	0.130188			1.01516	0.18886		1.00256	3.75666	1.00256	3.15118	1.00256	3.09456		2.56667	35.98	0.137171	0	1
155.779	47.3767	0.164453	155.779	39.36	0.215266	155.779	43.3467	0.19767		1.01525	0.130222			1.01526	0.189214		1.00257	3.78095	1.00258	3.17151	1.00258	3.11433		2.58333	36.0567	0.137296	0	1
156.784	47.4533	0.164589	156.784	39.42	0.215445	156.784	43.38	0.197838		1.01535	0.130288			1.01536	0.189525		1.00259	3.8057	1.0026	3.19216	1.0026	3.1341		2.6	36.11	0.137416	0	1
157.789	47.5033	0.164708	157.789	39.49	0.215614	157.789	43.3433	0.198013		1.01546	0.130288			1.01547	0.189897		1.00261	3.83059	1.00261	3.21256	1.00261	3.15376		2.61667	36.1933	0.137541	0	1
158.794	47.55	0.164821	158.794	39.5533	0.215795	158.794	43.4	0.198167		1.01556	0.130322			1.01557	0.190291		1.00263	3.85556	1.00263	3.23316	1.00263	3.17345		2.63333	36.25	0.137661	0	1
159.799	47.6267	0.164947	159.799	39.59	0.215973	159.799	43.4467	0.198328		1.01566	0.130405			1.01566	0.190664		1.00265	3.88052	1.00265	3.25347	1.00265	3.19318		2.65	36.3033	0.137776	0	1
160.804	47.68	0.165066	160.804	39.61	0.216145	160.804	43.5233	0.198496		1.01575	0.130438			1.01576	0.190999		1.00266	3.90497	1.00267	3.27351	1.00267	3.21256		2.66667	36.3433	0.137897	0	1
161.809	47.6933	0.16518	161.809	39.5533	0.216317	161.809	43.5933	0.198641		1.01585	0.130472			1.01585	0.191373		1.00268	3.92926	1.00269	3.29354	1.00268	3.23153		2.68333	36.3833	0.138018	0	1
162.814	47.7533	0.165283	162.814	39.4333	0.216478	162.814	43.6233	0.198811		1.01595	0.130538			1.01596	0.191728		1.0027	3.95309	1.0027	3.31294	1.0027	3.24996		2.7	36.4433	0.138133	0	1
163.819	47.8167	0.165409	163.819	39.4933	0.216639	163.819	43.6933	0.198957		1.01605	0.130572			1.01605	0.192123		1.00272	3.97667	1.00272	3.33218	1.00272	3.26796		2.71667	36.48	0.138249	0	1
164.824	47.8633	0.165512	164.824	39.5267	0.216812	164.824	43.7367	0.199103		1.01614	0.130605			1.01614	0.192518		1.00273	4.00001	1.00274	3.3511	1.00274	3.28572		2.73333	36.4967	0.138371	0	1
165.829	47.9233	0.165627	165.829	39.5967	0.216974	165.829	43.7967	0.199256		1.01624	0.130622			1.01624	0.192914		1.00275	4.02314	1.00275	3.36969	1.00275	3.30325		2.75	36.5167	0.138482	0	1
166.834	47.9733	0.165736	166.834	39.6567	0.217136	166.834	43.8367	0.199404		1.01634	0.130638			1.01635	0.193291		1.00277	4.04614	1.00277	3.38842	1.00277	3.32057		2.76667	36.4633	0.138598	0	1
167.839	48.0567	0.165845	167.839	39.72	0.217307	167.839	43.9	0.19955		1.01645	0.130722			1.01645	0.193728		1.00278	4.06898	1.00279	3.40686	1.00279	3.33827		2.78333	36.4967	0.138709	0	1
168.844	48.12	0.165966	168.844	39.77	0.217469	168.844	43.9633	0.199696		1.01654	0.130772			1.01654	0.194143		1.0028	4.09204	1.00281	3.42592	1.0028	3.35599		2.8	36.5367	0.138821	0	1
169.849	48.18	0.166082	169.849	39.85	0.217634	169.849	44.03	0.199835		1.01664	0.130739			1.01664	0.1946		1.00282	4.1153	1.00282	3.445	1.00282	3.37337		2.81667	36.58	0.138933	0	1
170.854	48.2067	0.166186	170.854	39.9133	0.217797	170.854	44.07	0.199974		1.01674	0.130805			1.01675	0.195019		1.00284	4.13876	1.00284	3.46394	1.00284	3.39065		2.83333	36.6533	0.139045	0	1
171.859	48.25	0.16629	171.859	39.95	0.217952	171.859	44.1067	0.200114		1.01685	0.130889			1.01685	0.195438		1.00286	4.16262	1.00286	3.48343	1.00286	3.40771		2.85	36.6867	0.139152	0	1
172.864	48.2667	0.166394	172.864	39.9967	0.218097	172.864	44.2033	0.200261		1.01694	0.130872			1.01694	0.195918		1.00287	4.18693	1.00288	3.50232	1.00287	3.42488		2.86667	36.7433	0.139269	0	1
173.869	48.2633	0.166504	173.869	40.0667	0.218241	173.869	44.2633	0.200399		1.01703	0.130905			1.01703	0.196336		1.00289	4.21131	1.0029	3.5214	1.00289	3.44227		2.88333	36.7967	0.139382	0	1
174.874	48.25	0.166609	174.874	40.1533	0.218376	174.874	44.3233	0.200547		1.01713	0.130922			1.01713	0.196816		1.00291	4.2357	1.00291	3.54058	1.00291	3.45957		2.9	36.84	0.139484	0	1
175.879	48.31	0.166719	175.879	40.21	0.218532	175.879	44.36	0.200687		1.01723	0.130989			1.01723	0.197278		1.00293	4.26054	1.00293	3.55991	1.00293	3.47747		2.91667	36.8767	0.139591	0	1
176.884	48.3667	0.16683	176.884	40.2767	0.218678	176.884	44.4167	0.200818		1.01732	0.131006			1.01733	0.197801		1.00295	4.28559	1.00295	3.58003	1.00295	3.49554		2.93333	36.93	0.139704	0	1
177.889	48.41	0.166935	177.889	40.3267	0.218843	177.889	44.45	0.200959		1.01742	0.131022			1.01742	0.198282		1.00297	4.31066	1.00297	3.59964	1.00297	3.51345		2.95	36.9633	0.139806	0	1
178.894	48.4833	0.167045	178.894	40.3867	0.218978	178.894	44.5	0.20109		1.01751	0.131056			1.01752	0.198746		1.00298	4.33564	1.00298	3.61883	1.00298	3.53125		2.96667	36.9767	0.139909	0	1
179.899	48.52	0.167151	179.899	40.33	0.219125	179.899	44.5267	0.201224		1.01763	0.131073			1.01763	0.199289		1.003	4.36009	1.003	3.6375	1.003	3.54885		2.98333	37.0033	0.140017	0	1
180.905	48.6133	0.167256	180.905	40.3967	0.219281	180.905	44.4267	0.201357		1.01774	0.131123			1.01774	0.199915		1.00302	4.38397	1.00302	3.65543	1.00302	3.56609		3	37	0.140119	0	1
181.91	48.6533	0.167367	181.91	40.46	0.219438	181.91	44.45	0.20148		1.01783	0.131189			1.01784	0.200482		1.00304	4.40693	1.00304	3.6732	1.00304	3.58271		3.01667	37.04	0.140222	0	1
182.915	48.7367	0.167467	182.915	40.5267	0.219574	182.915	44.5067	0.201613		1.01792	0.131173			1.01793	0.201008		1.00305	4.42907	1.00305	3.68987	1.00305	3.59889		3.03333	37.0833	0.140325	0	1
183.92	48.7867	0.167579	183.92	40.5767	0.219722	183.92	44.5733	0.20173		1.01801	0.131173			1.01801	0.201597		1.00307	4.45093	1.00307	3.70655	1.00307	3.61478		3.05	37.16	0.140429	0	1
184.925	48.8367	0.167678	184.925	40.6167	0.21987	184.925	44.6367	0.201863		1.01811	0.131223			1.01811	0.202166		1.00309	4.47272	1.00309	3.72342	1.00309	3.63052		3.06667	37.2	0.140532	0	1
185.93	48.9	0.167785	185.93	40.6633	0.219986	185.93	44.6667	0.201987		1.01821	0.131256			1.01821	0.202797		1.0031	4.4945	1.0031	3.73981	1.0031	3.64598		3.08333	37.2533	0.14063	0	1
186.935	48.9633	0.167896	186.935	40.6267	0.220144	186.935	44.67	0.202105		1.01831	0.131256			1.01831	0.203409		1.00312	4.51554	1.00312	3.75649	1.00312	3.66104		3.1	37.2933	0.140728	0	1
187.94	48.9967	0.168003	187.94	40.6867	0.220283	187.94	44.73	0.20223		1.01841	0.13129			1.01841	0.204042		1.00313	4.53636	1.00314	3.77247	1.00314	3.67568		3.11667	37.32	0.140826	0	1
188.945	49.05	0.168121	188.945	40.6933	0.220402	188.945	44.78	0.202339		1.01851	0.131323			1.01851	0.204756		1.00315	4.55681	1.00315	3.7883	1.00315	3.69008		3.13333	37.3733	0.14093	0	1
189.95	49.1033	0.168222	189.95	40.74	0.220539	189.95	44.7733	0.202465		1.01861	0.131356			1.01862	0.20531		1.00317	4.57684	1.00317	3.80394	1.00317	3.7042		3.15	37.4133	0.141034	0	1
190.955	49.1067	0.168328	190.955	40.79	0.220656	190.955	44.8067	0.202573		1.0187	0.13134			1.01871	0.206069		1.00318	4.59698	1.00318	3.81957	1.00318	3.71861		3.16667	37.4333	0.141128	0	1
191.96	49.1267	0.168435	191.96	40.86	0.220783	191.96	44.84	0.202708		1.01879	0.13139			1.0188	0.206748		1.0032	4.61702	1.0032	3.83545	1.0032	3.73309		3.18333	37.4733	0.141221	0	1
192.965	49.17	0.168548	192.965	40.7967	0.220921	192.965	44.87	0.202826		1.01888	0.131373			1.0189	0.207446		1.00321	4.63743	1.00322	3.85103	1.00322	3.74748		3.2	37.4967	0.141315	0	1
193.97	49.2033	0.168655	193.97	40.8633	0.221041	193.97	44.8967	0.202944		1.01899	0.131373			1.01901	0.208189		1.00323	4.65829	1.00323	3.86697	1.00323	3.76202		3.21667	37.5367	0.141408	0	1
194.975	49.2567	0.168768	194.975	40.8867	0.22119	194.975	44.9167	0.203045		1.0191	0.131407			1.0191	0.208973		1.00325	4.6796	1.00325	3.88326	1.00325	3.777		3.23333	37.55	0.141502	0	1
195.98	49.2867	0.168875	195.98	40.92	0.221329	195.98	44.98	0.203172		1.01919	0.131423			1.0192	0.209739		1.00326	4.70151	1.00327	3.89933	1.00326	3.79251		3.25	37.5833	0.141596	0	1
196.985	49.3133	0.168983	196.985	40.9767	0.221458	196.985	45.0267	0.20329		1.01929	0.131423			1.01929	0.210528		1.00328	4.72401	1.00328	3.91635	1.00328	3.80848		3.26667	37.6167	0.141679	0	1
197.99	49.3733	0.169097	197.99	41.0033	0.221578	197.99	45.0467	0.203391		1.01938	0.131457			1.01939	0.211339		1.0033	4.74719	1.0033	3.9333	1.0033	3.82506		3.28333	37.65	0.141773	0	1
198.995	49.3933	0.169205	198.995	41.06	0.221717	198.995	45.0933	0.203526		1.01948	0.13149			1.01948	0.21217		1.00332	4.77104	1.00332	3.95086	1.00332	3.84234		3.3	37.5067	0.141873	0	1
200	49.4067	0.169319	200	41.1133	0.221837	200	45.1033	0.203628		1.01958	0.131457			1.01958	0.213025		1.00334	4.79519	1.00334	3.96876	1.00334	3.85999		3.31667	37.55	0.141968	0	1
201.005	49.4433	0.169427	201.005	41.16	0.221977	201.005	45.1567	0.203731		1.01968	0.131507			1.01968	0.213882		1.00336	4.81927	1.00336	3.98632	1.00336	3.87794		3.33333	37.6167	0.142051	0	1
202.01	49.4733	0.169523	202.01	41.23	0.222097	202.01	45.1967	0.20384		1.01978	0.13149			1.01979	0.214825		1.00337	4.84338	1.00338	4.00448	1.00337	3.89567		3.35	37.6767	0.14214	0	1
203.015	49.49	0.16965	203.015	41.29	0.222228	203.015	45.25	0.203944		1.01989	0.13154			1.0199	0.21579		1.00339	4.86703	1.00339	4.02196	1.00339	3.91344		3.36667	37.7267	0.142235	0	1
204.02	49.5067	0.169758	204.02	41.3333	0.222349	204.02	45.28	0.204044		1.01999	0.13154			1.01999	0.216843		1.00341	4.89073	1.00341	4.03911	1.00341	3.93126		3.38333	37.7767	0.142319	0	1
205.025	49.55	0.169873	205.025	41.3667	0.22246	205.025	45.32	0.204146		1.02007	0.131557						1.00343	4.91404	1.00343	4.05623	1.00343	3.94894		3.4	37.82	0.142402	0	1
206.03	49.56	0.169976	206.03	41.3967	0.222591	206.03	45.36	0.204256		1.02016	0.131557						1.00345	4.93633	1.00345	4.07313	1.00345	3.96657		3.41667	37.8533	0.142497	0	1
207.035	49.55	0.170097	207.035	41.34	0.222712	207.035	45.39	0.204374		1.02026	0.13154						1.00346	4.95815	1.00346	4.08992	1.00346	3.98383		3.43333	37.8733	0.142587	0	1
208.04	49.5967	0.170212	208.04	41.3967	0.222834	208.04	45.45	0.204485		1.02037	0.13154						1.00348	4.97952	1.00348	4.10665	1.00348	4.00109		3.45	37.8967	0.142671	0	1
209.045	49.62	0.170328	209.045	41.4433	0.222974	209.045	45.5	0.204595		1.02047	0.13159						1.0035	5.00089	1.0035	4.12265	1.0035	4.01792		3.46667	37.9467	0.142755	0	1
210.05	49.6933	0.170437	210.05	41.5033	0.223066	210.05	45.5533	0.204698		1.02057	0.131574						1.00351	5.02171	1.00352	4.13901	1.00351	4.03435		3.48333	37.9767	0.14284	0	1
211.055	49.74	0.170553	211.055	41.5467	0.223187	211.055	45.5967	0.204818		1.02066	0.131574						1.00353	5.04239	1.00353	4.155	1.00353	4.05077		3.5	37.92	0.142919	0	1
212.06	49.7667	0.170668	212.06	41.57	0.223298	212.06	45.6233	0.204929		1.02077	0.13159						1.00355	5.06321	1.00355	4.1709	1.00355	4.06713		3.51667	37.95	0.143003	0	1
213.065	49.7833	0.17079	213.065	41.5533	0.22342	213.065	45.45	0.20504		1.02086	0.131641						1.00356	5.08362	1.00357	4.187	1.00356	4.08355		3.53333	37.85	0.143082	0	1
214.07	49.7933	0.170913	214.07	41.6033	0.223521	214.07	45.5133	0.20515		1.02095	0.131657						1.00358	5.10444	1.00358	4.2022	1.00358	4.09987		3.55	37.8867	0.143167	0	1
215.075	49.81	0.171029	215.075	41.6567	0.223634	215.075	45.5633	0.20527		1.02105	0.131657						1.0036	5.12536	1.0036	4.21784	1.0036	4.11586		3.56667	37.9467	0.143252	0	1
216.08	49.8167	0.171151	216.08	41.68	0.223744	216.08	45.5967	0.20538		1.02116	0.131674						1.00361	5.14638	1.00362	4.23331	1.00361	4.13213		3.58333	37.9633	0.143337	0	1
217.085	49.8567	0.171274	217.085	41.72	0.223867	217.085	45.6333	0.205492		1.02126	0.131674						1.00363	5.16681	1.00363	4.24898	1.00363	4.14836		3.6	38.01	0.143416	0	1
218.09	49.8967	0.171397	218.09	41.68	0.223968	218.09	45.6733	0.205621		1.02135	0.131657						1.00365	5.18746	1.00365	4.26531	1.00365	4.16497		3.61667	38.04	0.143495	0	1
219.095	49.9367	0.171502	219.095	41.7367	0.22407	219.095	45.7467	0.205723		1.02144	0.131674						1.00367	5.20792	1.00367	4.28085	1.00366	4.18159		3.63333	38.0733	0.143575	0	1
220.101	49.96	0.171631	220.101	41.79	0.224183	220.101	45.81	0.205835		1.02153	0.131691						1.00368	5.22848	1.00368	4.29724	1.00368	4.19841		3.65	38.0767	0.143637	0	1
221.106	49.98	0.171736	221.106	41.8233	0.224297	221.106	45.8567	0.205955		1.02164	0.131691						1.0037	5.2493	1.0037	4.31392	1.0037	4.21586		3.66667	38.0833	0.143717	0	1
222.111	50.01	0.171847	222.111	41.87	0.224399	222.111	45.8933	0.206067		1.02174	0.131691						1.00372	5.27006	1.00372	4.33061	1.00372	4.23331		3.68333	38.12	0.143791	0	1
223.116	50.05	0.17197	223.116	41.9033	0.224491	223.116	45.9467	0.206187		1.02184	0.131674						1.00374	5.29064	1.00374	4.3486	1.00374	4.25144		3.7	38.09	0.143871	0	1
224.121	50.1	0.172088	224.121	41.96	0.224593	224.121	45.9767	0.2063		1.02194	0.131691						1.00375	5.31066	1.00376	4.36636	1.00375	4.26984		3.71667	38.1133	0.143933	0	1
225.126	50.14	0.172206	225.126	42.0133	0.224695	225.126	46.0267	0.20642		1.02204	0.131708						1.00377	5.33246	1.00377	4.3845	1.00377	4.28837		3.73333	38.1567	0.144008	0	1
226.131	50.1833	0.172318	226.131	42.0533	0.224779	226.131	46.07	0.206523		1.02214	0.131724						1.00379	5.35569	1.00379	4.40302	1.00379	4.30758		3.75	38.19	0.144076	0	1
227.136	50.22	0.172436	227.136	42.0967	0.22486	227.136	46.1067	0.206644		1.02223	0.131774						1.00381	5.37947	1.00381	4.42145	1.00381	4.3267		3.76667	38.2333	0.144151	0	1
228.141	50.25	0.172542	228.141	42.15	0.224943	228.141	46.13	0.206747		1.02232	0.131758						1.00383	5.40333	1.00383	4.44013	1.00383	4.34597		3.78333	38.24	0.144219	0	1
229.146	50.2867	0.17266	229.146	42.1733	0.225046	229.146	46.1967	0.206868		1.02242	0.131741						1.00385	5.42658	1.00385	4.45876	1.00385	4.36524		3.8	38.26	0.144288	0	1
230.151	50.33	0.172779	230.151	42.0767	0.22516	230.151	46.2233	0.206981		1.02252	0.131707						1.00386	5.44971	1.00387	4.47668	1.00386	4.38357		3.81667	38.2767	0.144357	0	1
231.156	50.34	0.172891	231.156	42.1267	0.225222	231.156	46.2833	0.207093		1.02263	0.131741						1.00388	5.47242	1.00388	4.49475	1.00388	4.40161		3.83333	38.22	0.144426	0	1
232.161	50.3733	0.172991	232.161	42.15	0.225337	232.161	46.3133	0.207214		1.02272	0.131741						1.0039	5.49451	1.0039	4.51217	1.0039	4.41889		3.85	38.27	0.144489	0	1
233.166	50.36	0.17311	233.166	42.1133	0.22543	233.166	46.33	0.207336		1.02281	0.131724						1.00392	5.51614	1.00392	4.52949	1.00392	4.43577		3.86667	38.2967	0.144564	0	1
234.171	50.3633	0.17321	234.171	42.15	0.225511	234.171	46.38	0.207458		1.02292	0.131741						1.00393	5.53715	1.00393	4.54702	1.00393	4.45257		3.88333	38.3233	0.144627	0	1
235.176	50.3333	0.173304	235.176	42.2167	0.225614	235.176	46.4333	0.207562		1.02302	0.131724						1.00395	5.55827	1.00395	4.56435	1.00395	4.46892		3.9	38.35	0.144697	0	1
236.181	50.3533	0.173399	236.181	42.2267	0.225696	236.181	46.4633	0.207692		1.02311	0.131741						1.00397	5.57921	1.00397	4.58187	1.00397	4.48537		3.91667	38.3767	0.144766	0	1
237.186	50.38	0.173499	237.186	42.1333	0.225799	237.186	46.4133	0.207796		1.02321	0.131741						1.00398	5.60023	1.00399	4.59948	1.00398	4.50166		3.93333	38.29	0.144835	0	1
238.191	50.3733	0.173588	238.191	42.1733	0.22589	238.191	46.4433	0.207917		1.02331	0.131758						1.004	5.62158	1.004	4.61731	1.004	4.51794		3.95	38.32	0.144893	0	1
239.196	50.3933	0.173682	239.196	42.2233	0.225994	239.196	46.4867	0.208039		1.02341	0.131758						1.00402	5.64327	1.00402	4.6354	1.00402	4.53429		3.96667	38.3467	0.144957	0	1
240.201	50.44	0.173771	240.201	42.2467	0.226088	240.201	46.5267	0.208152		1.0235	0.131774						1.00404	5.66489	1.00404	4.65377	1.00404	4.55087		3.98333	38.3767	0.14502	0	1
241.206	50.49	0.173846	241.206	42.28	0.226179	241.206	46.56	0.208283		1.02359	0.131758						1.00405	5.68675	1.00406	4.6722	1.00405	4.56746		4	38.3933	0.14509	0	1
242.211	50.5267	0.173922	242.211	42.33	0.226275	242.211	46.6	0.208396		1.02368	0.131741						1.00407	5.70901	1.00407	4.69115	1.00407	4.58413		4.01667	38.3933	0.145154	0	1
243.216	50.5767	0.174024	243.216	42.3667	0.226347	243.216	46.6567	0.208501		1.02379	0.131774						1.00409	5.73168	1.00409	4.70955	1.00409	4.6008		4.03333	38.4233	0.145212	0	1
244.221	50.6433	0.174099	244.221	42.41	0.226451	244.221	46.6767	0.208623		1.02389	0.131791						1.00411	5.75451	1.00411	4.7283	1.00411	4.61739		4.05	38.4267	0.145276	0	1
245.226	50.66	0.174176	245.226	42.46	0.226533	245.226	46.57	0.208746		1.02399	0.131791						1.00413	5.77729	1.00413	4.74715	1.00413	4.63395		4.06667	38.5	0.14534	0	1
246.231	50.6067	0.174265	246.231	42.5033	0.226627	246.231	46.5633	0.20887		1.02408	0.131791						1.00414	5.80022	1.00415	4.76603	1.00414	4.65054		4.08333	38.5367	0.145398	0	1
247.236	50.5933	0.174341	247.236	42.52	0.22672	247.236	46.62	0.208992		1.02418	0.131774						1.00416	5.82307	1.00416	4.78513	1.00416	4.66709		4.1	38.5667	0.145456	0	1
248.241	50.63	0.174411	248.241	42.5533	0.226814	248.241	46.6467	0.209106		1.02429	0.131774						1.00418	5.84602	1.00418	4.80384	1.00418	4.68422		4.11667	38.6	0.145515	0	1
249.246	50.6433	0.174481	249.246	42.5933	0.226898	249.246	46.6733	0.209219		1.02438	0.131791						1.0042	5.86849	1.0042	4.8225	1.0042	4.701		4.13333	38.6333	0.145573	0	1
250.251	50.6533	0.174551	250.251	42.6367	0.226981	250.251	46.71	0.209352		1.02447	0.131808						1.00422	5.89031	1.00422	4.84072	1.00422	4.71732		4.15	38.67	0.145631	0	1
251.256	50.68	0.174621	251.256	42.6733	0.227075	251.256	46.7267	0.209458		1.02456	0.131791						1.00423	5.91168	1.00423	4.85846	1.00423	4.73354		4.16667	38.7133	0.145684	0	1
252.261	50.7	0.174679	252.261	42.6833	0.227158	252.261	46.7633	0.209581		1.02467	0.131774						1.00425	5.9329	1.00425	4.87588	1.00425	4.7488		4.18333	38.7433	0.145742	0	1
253.266	50.7333	0.174742	253.266	42.5267	0.227252	253.266	46.7833	0.209704		1.02477	0.131757						1.00426	5.95345	1.00427	4.89209	1.00426	4.76343		4.2	38.7833	0.145807	0	1
254.271	50.7833	0.174813	254.271	42.4567	0.227325	254.271	46.8	0.20982		1.02487	0.131774						1.00428	5.97253	1.00428	4.90779	1.00428	4.77713		4.21667	38.8167	0.14586	0	1
255.276	50.81	0.174877	255.276	42.5133	0.227418	255.276	46.82	0.209934		1.02496	0.131774						1.00429	5.99077	1.0043	4.92279	1.00429	4.79015		4.23333	38.87	0.145912	0	1
256.281	50.7933	0.174941	256.281	42.5733	0.227501	256.281	46.8467	0.210058		1.02507	0.131791						1.00431	6.00919	1.00431	4.93747	1.00431	4.80314		4.25	38.9133	0.145965	0	1
257.286	50.85	0.175018	257.286	42.6067	0.227584	257.286	46.8633	0.210173		1.02517	0.131757						1.00432	6.02703	1.00433	4.95213	1.00432	4.81603		4.26667	38.96	0.146018	0	1
258.291	50.8733	0.175082	258.291	42.6467	0.227669	258.291	46.8633	0.21029		1.02526	0.131791						1.00434	6.04533	1.00434	4.96664	1.00434	4.82901		4.28333	39.0067	0.146077	0	1
259.296	50.8933	0.175146	259.296	42.67	0.227742	259.296	46.8867	0.210395		1.02535	0.131757						1.00436	6.06369	1.00436	4.98171	1.00435	4.84255		4.3	39.02	0.146124	0	1
260.302	50.9333	0.175204	260.302	42.6767	0.227838	260.302	46.92	0.210519		1.02544	0.131774						1.00437	6.08247	1.00437	4.99701	1.00437	4.85589		4.31667	39.04	0.146177	0	1
261.307	50.9467	0.175262	261.307	42.7167	0.227911	261.307	46.9333	0.210634		1.02555	0.131824						1.00439	6.10162	1.00439	5.01275	1.00439	4.86979		4.33333	38.9033	0.146224	0	1
262.312	50.9767	0.17532	262.312	42.75	0.228016	262.312	46.94	0.21075		1.02565	0.131774						1.0044	6.12108	1.0044	5.02919	1.0044	4.88422		4.35	38.9333	0.146277	0	1
263.317	50.99	0.175378	263.317	42.8067	0.228089	263.317	46.9267	0.210866		1.02575	0.131741						1.00442	6.14138	1.00442	5.0459	1.00442	4.89901		4.36667	38.9667	0.146324	0	1
264.322	50.9367	0.175442	264.322	42.8533	0.228185	264.322	46.9367	0.210965		1.02584	0.131791						1.00444	6.16203	1.00444	5.06327	1.00444	4.91431		4.38333	38.97	0.146377	0	1
265.327	50.9667	0.175481	265.327	42.89	0.228258	265.327	46.9533	0.211072		1.02594	0.131774						1.00445	6.18343	1.00446	5.08074	1.00446	4.92999		4.4	38.99	0.146425	0	1
266.332	50.9733	0.175526	266.332	42.92	0.228342	266.332	46.99	0.211181		1.02604	0.131741						1.00447	6.20582	1.00447	5.09883	1.00447	4.9462		4.41667	38.9833	0.146472	0	1
267.337	50.9833	0.175571	267.337	42.9567	0.228428	267.337	47.0233	0.211308		1.02614	0.131757						1.00449	6.22878	1.00449	5.11766	1.00449	4.96289		4.43333	38.9867	0.146519	0	1
268.342	50.9733	0.175616	268.342	42.9667	0.228511	268.342	47.04	0.211415		1.02624	0.131774						1.00451	6.25204	1.00451	5.13678	1.00451	4.97993		4.45	38.9733	0.146549	0	1
269.347	51.0233	0.175674	269.347	42.86	0.228597	269.347	46.96	0.211523		1.02633	0.131791						1.00453	6.27561	1.00453	5.15634	1.00453	4.99751		4.46667	38.9167	0.146597	0	1
270.352	51.0467	0.17572	270.352	42.8833	0.228659	270.352	46.9633	0.211642		1.02643	0.131741						1.00455	6.2993	1.00455	5.17597	1.00455	5.01553		4.48333	38.92	0.146644	0	1
271.357	51.0067	0.175759	271.357	42.9067	0.228743	271.357	46.9433	0.211733		1.02653	0.131774						1.00457	6.32276	1.00457	5.19558	1.00457	5.0338		4.5	38.8133	0.146697	0	1
272.362	50.9767	0.175804	272.362	42.9433	0.228817	272.362	46.96	0.211841		1.02661	0.131741						1.00459	6.34637	1.00459	5.21526	1.00459	5.05194		4.51667	38.8367	0.146739	0	1
273.367	51.0633	0.175837	273.367	42.9667	0.228913	273.367	46.9733	0.211924		1.0267	0.131741						1.0046	6.3696	1.00461	5.23462	1.0046	5.06976		4.53333	38.8467	0.146781	0	1
274.372	51.12	0.175869	274.372	42.95	0.228987	274.372	46.9933	0.212015		1.0268	0.131724						1.00462	6.39251	1.00462	5.25396	1.00462	5.08743		4.55	38.83	0.146828	0	1
275.377	51.1633	0.175902	275.377	42.98	0.229069	275.377	47.0033	0.212116		1.0269	0.131724						1.00464	6.41456	1.00464	5.27288	1.00464	5.10491		4.56667	38.86	0.146876	0	1
276.382	51.1867	0.175947	276.382	42.8733	0.229143	276.382	46.8867	0.212216		1.02701	0.131724						1.00466	6.43611	1.00466	5.29168	1.00466	5.12225		4.58333	38.88	0.146917	0	1
277.387	51.23	0.175992	277.387	42.9267	0.229207	277.387	46.7533	0.212318		1.02711	0.131757						1.00468	6.45726	1.00468	5.31008	1.00468	5.13933		4.6	38.9267	0.146971	0	1
278.392	51.2533	0.176038	278.392	42.98	0.229291	278.392	46.7633	0.212418		1.02721	0.131791						1.00469	6.47829	1.00469	5.32797	1.00469	5.15638		4.61667	38.9533	0.147007	0	1
279.397	51.3033	0.176077	279.397	43	0.229366	279.397	46.8033	0.21251		1.02731	0.131741						1.00471	6.49969	1.00471	5.34595	1.00471	5.17341		4.63333	38.9767	0.147054	0	1
280.402	51.35	0.176102	280.402	43.0367	0.22944	280.402	46.8433	0.21261		1.0274	0.131757						1.00473	6.52107	1.00473	5.36371	1.00473	5.19032		4.65	39.0067	0.147114	0	1
281.407	51.39	0.176135	281.407	43.0667	0.229537	281.407	46.87	0.212702		1.02749	0.131774						1.00474	6.54273	1.00475	5.38168	1.00475	5.20732		4.66667	39.04	0.147156	0	1
282.412	51.3967	0.17618	282.412	43.1033	0.229611	282.412	46.92	0.212794		1.02759	0.131741						1.00476	6.56474	1.00477	5.39963	1.00476	5.22412		4.68333	39.0667	0.147203	0	1
283.417	51.4067	0.176213	283.417	43.14	0.229686	283.417	46.9433	0.212904		1.02769	0.131724						1.00478	6.58651	1.00478	5.41759	1.00478	5.24077		4.7	39.0833	0.147251	0	1
284.422	51.4567	0.176252	284.422	43.1867	0.229761	284.422	46.9833	0.213006		1.02779	0.131774						1.0048	6.60831	1.0048	5.43546	1.0048	5.25776		4.71667	39.09	0.147293	0	1
285.427	51.4567	0.176284	285.427	43.2167	0.229835	285.427	47.0067	0.213116		1.02789	0.131741						1.00482	6.63005	1.00482	5.45304	1.00482	5.27475		4.73333	39.1167	0.147341	0	1
286.432	51.4333	0.176316	286.432	43.25	0.22991	286.432	47.0133	0.213217		1.02798	0.131757						1.00483	6.65222	1.00484	5.47113	1.00484	5.29176		4.75	39.1167	0.147377	0	1
287.437	51.45	0.176349	287.437	43.26	0.229985	287.437	47.03	0.213309		1.02807	0.131724						1.00485	6.6747	1.00485	5.48886	1.00485	5.30874		4.76667	39.1433	0.147418	0	1
288.442	51.4467	0.176381	288.442	43.2667	0.230058	288.442	47.0267	0.213401		1.02818	0.13169						1.00487	6.69662	1.00487	5.50678	1.00487	5.32569		4.78333	39.1633	0.147454	0	1
289.447	51.4767	0.176414	289.447	43.0567	0.230132	289.447	47.0567	0.213494		1.02828	0.131724						1.00489	6.71849	1.00489	5.52448	1.00489	5.34232		4.8	39.1833	0.147496	0	1
290.452	51.4667	0.176453	290.452	43.0933	0.230207	290.452	47.0867	0.213567		1.02838	0.131724						1.0049	6.73992	1.00491	5.54165	1.0049	5.35865		4.81667	39.2167	0.147532	0	1
291.457	51.4967	0.176479	291.457	43.1433	0.230292	291.457	47.12	0.21367		1.02847	0.131741						1.00492	6.76117	1.00492	5.55882	1.00492	5.37468		4.83333	39.1367	0.14758	0	1
292.462	51.4933	0.176511	292.462	43.16	0.230367	292.462	47.1633	0.213772		1.02857	0.131724						1.00494	6.782	1.00494	5.57546	1.00494	5.39067		4.85	39.17	0.147616	0	1
293.467	51.52	0.176544	293.467	43.2	0.23043	293.467	47.1867	0.213863		1.02867	0.131741						1.00496	6.80295	1.00496	5.59221	1.00496	5.40684		4.86667	39.1933	0.147658	0	1
294.472	51.54	0.17657	294.472	43.2367	0.230505	294.472	47.22	0.213966		1.02876	0.131724						1.00497	6.82386	1.00497	5.60924	1.00497	5.42286		4.88333	39.22	0.147694	0	1
295.477	51.5467	0.176603	295.477	43.26	0.23058	295.477	47.2333	0.214059		1.02885	0.131724						1.00499	6.84509	1.00499	5.62618	1.00499	5.43899		4.9	39.2833	0.147743	0	1
296.482	51.5933	0.176629	296.482	43.3	0.230643	296.482	47.2533	0.214143		1.02894	0.131724						1.00501	6.86598	1.00501	5.64346	1.00501	5.45509		4.91667	39.3133	0.147779	0	1
297.487	51.63	0.17668	297.487	43.34	0.230729	297.487	47.2933	0.214236		1.02905	0.131774						1.00502	6.88633	1.00502	5.66019	1.00502	5.47128		4.93333	39.3133	0.147821	0	1
298.492	51.67	0.1767	298.492	43.3733	0.230804	298.492	47.34	0.21433		1.02916	0.131724						1.00504	6.90639	1.00504	5.67663	1.00504	5.48713		4.95	39.3467	0.147857	0	1
299.497	51.71	0.176713	299.497	43.4167	0.230879	299.497	47.3833	0.214432		1.02925	0.131757						1.00505	6.92581	1.00506	5.69263	1.00506	5.50272		4.96667	39.3567	0.147899	0	1
300.503	51.75	0.176739	300.503	43.4233	0.230965	300.503	47.4167	0.214525		1.02934	0.131757						1.00507	6.94495	1.00507	5.70834	1.00507	5.518		4.98333	39.3633	0.147941	0	1
301.508	51.79	0.176772	301.508	43.2967	0.23104	301.508	47.36	0.21461		1.02944	0.131774						1.00509	6.96429	1.00509	5.72409	1.00509	5.53322		5	39.1167	0.147978	0	1
302.513	51.82	0.176798	302.513	43.3533	0.231105	302.513	47.3833	0.214722		1.02954	0.131757						1.0051	6.98371	1.00511	5.73966	1.00511	5.5485		5.01667	39.1167	0.148245	1.29479	1.00085
303.518	51.8533	0.176818	303.518	43.3933	0.231181	303.518	47.4167	0.214797		1.02963	0.131741						1.00512	7.00309	1.00512	5.75554	1.00512	5.5639		5.03333	39.05	0.149127	2.60428	1.00184
304.523	51.8667	0.176837	304.523	43.4267	0.231257	304.523	47.45	0.21489		1.02973	0.131757						1.00514	7.02293	1.00514	5.77158	1.00514	5.57913		5.05	39.0433	0.15048	3.95498	1.00283
305.528	51.8867	0.176864	305.528	43.4233	0.23133	305.528	47.4767	0.214975		1.02983	0.131774						1.00515	7.04281	1.00516	5.788	1.00515	5.59448		5.06667	39.0467	0.152161	5.28748	1.00384
306.533	51.92	0.17689	306.533	43.45	0.231396	306.533	47.4967	0.215069		1.02993	0.131757						1.00517	7.06307	1.00517	5.80492	1.00517	5.61043		5.08333	39.0633	0.153937	6.54154	1.00483
307.538	51.9133	0.176916	307.538	43.35	0.231482	307.538	47.5133	0.215154		1.03003	0.131774						1.00519	7.08405	1.00519	5.8217	1.00519	5.62711		5.1	39.06	0.155705	7.72442	1.00583
308.543	51.9067	0.176942	308.543	43.3733	0.231545	308.543	47.48	0.215219									1.00521	7.10537	1.00521	5.8394	1.00521	5.64377		5.11667	39.0467	0.157378	8.86556	1.00681
309.548	51.9067	0.176968	309.548	43.35	0.231619	309.548	47.5	0.215305									1.00522	7.12722	1.00523	5.85702	1.00522	5.66082		5.13333	39.0633	0.158857	9.97783	1.00781
310.553	51.8033	0.177001	310.553	43.39	0.231685	310.553	47.4	0.215398									1.00524	7.14929	1.00524	5.87507	1.00524	5.67808		5.15	39.0567	0.160067	11.054	1.0088
311.558	51.76	0.177021	311.558	43.3933	0.231738	311.558	47.4333	0.215484									1.00526	7.17172	1.00526	5.89339	1.00526	5.69597		5.16667	39.02	0.161024	12.1053	1.0098
312.563	51.7833	0.177053	312.563	43.3933	0.231812	312.563	47.4467	0.215569									1.00528	7.19423	1.00528	5.9112	1.00528	5.7138		5.18333	39.0233	0.161711	13.0985	1.01078
313.568	51.8067	0.17706	313.568	43.4067	0.231886	313.568	47.4667	0.215644									1.0053	7.21676	1.0053	5.92966	1.0053	5.73141		5.2	38.9933	0.162137	14.0658	1.01177
314.573	51.82	0.177093	314.573	43.4533	0.23194	314.573	47.4933	0.21574									1.00531	7.2395	1.00532	5.94757	1.00532	5.74905		5.21667	38.94	0.162289	15.0118	1.01276
315.578	51.8367	0.177106	315.578	43.4767	0.232014	315.578	47.5067	0.215825									1.00533	7.26201	1.00534	5.96529	1.00533	5.76689		5.23333	38.9167	0.162223	15.9009	1.01375
316.583	51.86	0.177139	316.583	43.4767	0.2321	316.583	47.5367	0.2159									1.00535	7.2846	1.00535	5.98342	1.00535	5.78478		5.25	38.9267	0.161919	16.7548	1.01474
317.588	51.8667	0.177145	317.588	43.5	0.232154	317.588	47.5667	0.215986									1.00537	7.30715	1.00537	6.00092	1.00537	5.80247		5.26667	38.94	0.161437	17.5431	1.01572
318.593	51.9033	0.177165	318.593	43.5333	0.23223	318.593	47.6033	0.216061									1.00539	7.32892	1.00539	6.01858	1.00539	5.81924		5.28333	38.9067	0.16078	18.2962	1.01671
319.598	51.91	0.177191	319.598	43.5233	0.232284	319.598	47.6133	0.216136									1.0054	7.35016	1.00541	6.0358	1.0054	5.83574		5.3	38.89	0.159986	19.0084	1.0177
320.603	51.86	0.177211	320.603	43.5433	0.232358	320.603	47.62	0.216202									1.00542	7.37122	1.00542	6.05269	1.00542	5.85235		5.31667	38.8633	0.159033	19.6573	1.01868
321.608	51.9367	0.177217	321.608	43.5667	0.232433	321.608	47.63	0.216288									1.00544	7.39182	1.00544	6.06918	1.00544	5.86863		5.33333	38.83	0.157975	20.236	1.01964
322.613	51.9833	0.177237	322.613	43.5833	0.232487	322.613	47.6367	0.216374									1.00545	7.41156	1.00546	6.08482	1.00545	5.88421		5.35	38.8267	0.156816	20.7897	1.02063
323.618	52.0267	0.177257	323.618	43.6133	0.23254	323.618	47.68	0.216451									1.00547	7.43117	1.00547	6.1002	1.00547	5.89906		5.36667	38.7133	0.155565	21.2648	1.0216
324.623	52.0133	0.177283	324.623	43.63	0.232604	324.623	47.6767	0.216527									1.00549	7.45021	1.00549	6.115	1.00549	5.91415		5.38333	38.6933	0.154264	21.7147	1.02259
325.628	52.0533	0.17729	325.628	43.3567	0.232679	325.628	47.7	0.216593									1.0055	7.46857	1.0055	6.12992	1.0055	5.92869		5.4	38.7033	0.152912	22.0937	1.02356
326.633	52.09	0.177316	326.633	43.3933	0.232721	326.633	47.7133	0.216679									1.00552	7.48729	1.00552	6.14493	1.00552	5.94312		5.41667	38.64	0.151539	22.4182	1.02453
327.638	52.1167	0.177342	327.638	43.3167	0.232785	327.638	47.7367	0.216755									1.00553	7.50565	1.00553	6.15988	1.00553	5.95741		5.43333	38.64	0.150185	22.704	1.02551
328.643	52.1367	0.177349	328.643	43.3367	0.23285	328.643	47.75	0.216823									1.00555	7.52449	1.00555	6.17508	1.00555	5.97178		5.45	38.62	0.148812	22.9477	1.0265
329.648	52.1567	0.177355	329.648	43.3167	0.232904	329.648	47.7633	0.216909									1.00557	7.5434	1.00557	6.19018	1.00557	5.98662		5.46667	38.6167	0.147452	23.1104	1.02746
330.653	52.1533	0.177362	330.653	43.34	0.232956	330.653	47.6433	0.216976									1.00558	7.56302	1.00558	6.2062	1.00558	6.00196		5.48333	38.6367	0.146194	23.2321	1.02844
331.658	52.1367	0.177375	331.658	43.36	0.232998	331.658	47.67	0.217053									1.0056	7.58344	1.0056	6.22244	1.0056	6.01802		5.5	38.6467	0.144974	23.276	1.02941
332.663	52.1367	0.177381	332.663	43.3833	0.233052	332.663	47.6833	0.21712									1.00562	7.60434	1.00562	6.23932	1.00562	6.03495		5.51667	38.6533	0.143911	23.2874	1.03039
333.668	52.16	0.177401	333.668	43.3967	0.233128	333.668	47.7233	0.217189									1.00564	7.62629	1.00564	6.2573	1.00564	6.05215		5.53333	38.66	0.142958	23.2343	1.03135
334.673	52.1867	0.177421	334.673	43.4033	0.233181	334.673	47.7167	0.217264									1.00566	7.64857	1.00566	6.27563	1.00566	6.07011		5.55	38.6967	0.142122	23.1265	1.03232
335.678	52.2333	0.177441	335.678	43.4133	0.233246	335.678	47.7333	0.217322									1.00567	7.6716	1.00568	6.29463	1.00568	6.08837		5.56667	38.6467	0.141433	22.9721	1.03328
336.683	52.2	0.17746	336.683	43.4	0.233311	336.683	47.7367	0.217389									1.00569	7.69474	1.0057	6.31369	1.00569	6.10706		5.58333	38.6667	0.140871	22.8113	1.03425
337.688	52.27	0.17748	337.688	43.4433	0.233352	337.688	47.76	0.217456									1.00571	7.71813	1.00571	6.33283	1.00571	6.12631		5.6	38.6667	0.140415	22.6229	1.03522
338.693	52.2867	0.1775	338.693	43.45	0.233382	338.693	47.7767	0.217523									1.00573	7.74145	1.00573	6.35189	1.00573	6.14506		5.61667	38.66	0.140114	22.4265	1.03618
339.698	52.3233	0.17752	339.698	43.49	0.233426	339.698	47.78	0.217572									1.00575	7.76456	1.00575	6.37054	1.00575	6.1639		5.63333	38.6867	0.139868	22.2201	1.03714
340.704	52.35	0.177533	340.704	43.5333	0.233489	340.704	47.7167	0.21763									1.00577	7.78763	1.00577	6.38885	1.00577	6.18243		5.65	38.6933	0.139753	22.0275	1.03811
341.709	52.3767	0.177559	341.709	43.5533	0.233543	341.709	47.7333	0.217699									1.00579	7.80934	1.00579	6.40702	1.00579	6.2003		5.66667	38.5367	0.139692	21.8469	1.03907
342.714	52.3233	0.177586	342.714	43.5633	0.23361	342.714	47.6467	0.217757									1.0058	7.83066	1.00581	6.42441	1.0058	6.21769		5.68333	38.57	0.139724	21.6704	1.04004
343.719	52.33	0.177599	343.719	43.4633	0.233663	343.719	47.6767	0.217815									1.00582	7.85145	1.00582	6.44141	1.00582	6.23465		5.7	38.57	0.1398	21.4942	1.04099
344.724	52.36	0.177619	344.724	43.49	0.233705	344.724	47.6967	0.217882									1.00584	7.87193	1.00584	6.458	1.00584	6.25127		5.71667	38.5767	0.13997	21.3269	1.04195
345.729	52.3833	0.177638	345.729	43.4433	0.23377	345.729	47.72	0.217931									1.00586	7.89235	1.00586	6.47431	1.00586	6.26771		5.73333	38.58	0.140191	21.174	1.04292
346.734	52.4033	0.177658	346.734	43.44	0.233835	346.734	47.73	0.217998									1.00587	7.91277	1.00588	6.49056	1.00587	6.28372		5.75	38.61	0.140453	21.0201	1.04387
347.739	52.4333	0.177678	347.739	43.47	0.233878	347.739	47.7467	0.218047									1.00589	7.93311	1.00589	6.5071	1.00589	6.29987		5.76667	38.6333	0.140779	20.8713	1.04483
348.744	52.4433	0.177685	348.744	43.5133	0.23392	348.744	47.7767	0.218115									1.00591	7.95318	1.00591	6.52345	1.00591	6.31577		5.78333	38.6567	0.141154	20.7075	1.04578
349.749	52.4267	0.177698	349.749	43.5033	0.233985	349.749	47.81	0.218164									1.00592	7.9728	1.00593	6.53965	1.00593	6.33167		5.8	38.6733	0.141584	20.5699	1.04673
350.754	52.47	0.177724	350.754	43.4833	0.23405	350.754	47.8333	0.218222									1.00594	7.99318	1.00594	6.556	1.00594	6.34735		5.81667	38.7033	0.142064	20.4315	1.04769
351.759	52.51	0.177737	351.759	43.39	0.234093	351.759	47.8433	0.21829									1.00596	8.0132	1.00596	6.57223	1.00596	6.36327		5.83333	38.71	0.142559	20.2983	1.04864
352.764	52.51	0.177757	352.764	43.46	0.234137	352.764	47.8633	0.218337									1.00598	8.03336	1.00598	6.58859	1.00598	6.3792		5.85	38.74	0.143156	20.1579	1.04959
353.769	52.5133	0.177777	353.769	43.5167	0.23419	353.769	47.88	0.218396									1.00599	8.05334	1.006	6.60446	1.006	6.3951		5.86667	38.77	0.143794	20.0298	1.05054
354.774	52.55	0.177784	354.774	43.5633	0.234267	354.774	47.9067	0.218443									1.00601	8.07317	1.00601	6.62044	1.00601	6.41082		5.88333	38.7967	0.144489	19.895	1.05149
355.779	52.5133	0.177797	355.779	43.5967	0.234335	355.779	47.9067	0.218491									1.00603	8.0931	1.00603	6.63636	1.00603	6.42654		5.9	38.8233	0.145252	19.7856	1.05246
356.784	52.4833	0.177817	356.784	43.65	0.2344	356.784	47.9267	0.21854									1.00604	8.11295	1.00605	6.65235	1.00605	6.44237		5.91667	38.8633	0.146097	19.6412	1.05339
357.789	52.5167	0.177837	357.789	43.6633	0.234466	357.789	47.95	0.218577									1.00606	8.13303	1.00606	6.66836	1.00606	6.45793		5.93333	38.8833	0.147033	19.5091	1.05434
358.794	52.55	0.17785	358.794	43.6933	0.234531	358.794	47.96	0.218635									1.00608	8.15313	1.00608	6.68422	1.00608	6.47368		5.95	38.79	0.148066	19.3722	1.05529
359.799	52.5667	0.17787	359.799	43.7067	0.234586	359.799	47.9733	0.218683									1.0061	8.17333	1.0061	6.70034	1.0061	6.48968		5.96667	38.8133	0.149202	19.2484	1.05624
360.804	52.5633	0.177889	360.804	43.7167	0.234641	360.804	47.9767	0.218741									1.00611	8.19373	1.00612	6.71623	1.00611	6.50554		5.98333	38.8767	0.150473	19.1041	1.05718
361.809	52.5733	0.177909	361.809	43.5467	0.234694	361.809	48	0.218782									1.00613	8.21411	1.00613	6.73239	1.00613	6.52144		6	38.9167	0.151898	18.9629	1.05813
362.814	52.6	0.177916	362.814	43.55	0.234749	362.814	47.98	0.218831									1.00615	8.2343	1.00615	6.74857	1.00615	6.53716		6.01667	38.9567	0.153506	18.7998	1.05906
363.819	52.61	0.177949	363.819	43.5367	0.234802	363.819	48.0167	0.21887									1.00616	8.25397	1.00616	6.76419	1.00616	6.55229		6.03333	38.9867	0.155298	18.6669	1.06001
364.824	52.6533	0.177962	364.824	43.5633	0.234868	364.824	48.0533	0.218917									1.00618	8.27307	1.00618	6.77954	1.00618	6.56721		6.05	38.99	0.157347	18.5098	1.06095
365.829	52.6733	0.177976	365.829	43.5633	0.234911	365.829	48.08	0.218965									1.0062	8.29143	1.0062	6.79401	1.0062	6.5816		6.06667	38.92	0.159658	18.3503	1.06189
366.834	52.6933	0.177995	366.834	43.5333	0.234966	366.834	48.1	0.218995									1.00621	8.30943	1.00621	6.80827	1.00621	6.59565		6.08333	38.9433	0.162333	18.1816	1.06282
367.839	52.7133	0.178009	367.839	43.5267	0.235021	367.839	48.12	0.219053									1.00623	8.32747	1.00623	6.82272	1.00623	6.6096		6.1	38.9167	0.16544	18.0199	1.06376
368.844	52.7	0.178022	368.844	43.5633	0.235053	368.844	48.1533	0.219092									1.00624	8.34569	1.00624	6.83691	1.00624	6.62371		6.11667	38.8933	0.16904	17.8551	1.06471
369.849	52.6733	0.178042	369.849	43.5967	0.235098	369.849	48.17	0.219129									1.00626	8.36368	1.00626	6.85148	1.00626	6.63827		6.13333	38.86	0.173293	17.6832	1.06564
370.854	52.6567	0.178055	370.854	43.62	0.235142	370.854	48.1833	0.219167									1.00628	8.38201	1.00628	6.86628	1.00628	6.65271		6.15	38.8867	0.17839	17.498	1.06657
371.859	52.6767	0.178068	371.859	43.5933	0.235187	371.859	48.1933	0.219217									1.00629	8.40057	1.00629	6.88126	1.00629	6.66721		6.16667	38.89	0.184411	17.3227	1.06751
372.864	52.6867	0.178088	372.864	43.6233	0.235243	372.864	48.1067	0.219256									1.00631	8.41922	1.00631	6.89697	1.00631	6.68218		6.18333	38.9133	0.191715	17.1509	1.06846
373.869	52.6867	0.178108	373.869	43.5033	0.235287	373.869	48.14	0.219314									1.00633	8.43862	1.00633	6.91235	1.00633	6.69753		6.2	38.85	0.200598	16.9637	1.06939
374.874	52.61	0.178115	374.874	43.55	0.235322	374.874	48.0033	0.219344									1.00634	8.45865	1.00635	6.92807	1.00634	6.71317		6.21667	38.87	0.21165	16.7716	1.07032
375.879	52.6233	0.178141	375.879	43.5933	0.23539	375.879	48.03	0.219394									1.00636	8.47925	1.00636	6.9446	1.00636	6.72922		6.23333	38.8933	0.225558	16.5665	1.07125
376.884	52.6633	0.178141	376.884	43.61	0.235434	376.884	48.0533	0.219442									1.00638	8.50044	1.00638	6.96134	1.00638	6.74595		6.25	38.8867	0.243054	16.3678	1.07218
377.889	52.66	0.178161	377.889	43.62	0.235492	377.889	48.07	0.21948									1.0064	8.52198	1.0064	6.97899	1.0064	6.76291		6.26667	38.9033	0.265098	16.1663	1.07311
378.894	52.6633	0.178161	378.894	43.6533	0.235536	378.894	48.1	0.219519									1.00642	8.54377	1.00642	6.99703	1.00642	6.78024		6.28333	38.8567	0.293612	15.9738	1.07403
379.899	52.6833	0.178181	379.899	43.71	0.235603	379.899	48.11	0.219558									1.00644	8.56625	1.00644	7.01526	1.00644	6.798		6.3	38.7833	0.330526	15.7784	1.07496
380.905	52.7133	0.178195	380.905	43.7333	0.235658	380.905	48.13	0.219597									1.00646	8.58907	1.00646	7.03398	1.00645	6.81623		6.31667	38.71	0.379446	15.6132	1.07589
381.91	52.74	0.178195	381.91	43.74	0.235714	381.91	48.1367	0.219626									1.00647	8.61229	1.00648	7.05233	1.00647	6.83501		6.33333	38.7067	0.446444	15.4492	1.07682
382.915	52.76	0.178208	382.915	43.6333	0.235759	382.915	48.1467	0.219674									1.00649	8.63577	1.0065	7.07128	1.00649	6.85403		6.35	38.6967	0.539226	15.3019	1.07775
383.92	52.7633	0.178208	383.92	43.6633	0.235814	383.92	48.16	0.219715									1.00651	8.65934	1.00651	7.09056	1.00651	6.87337		6.36667	38.71	0.669742	15.1512	1.07867
384.925	52.73	0.178228	384.925	43.7167	0.235872	384.925	48.17	0.219754									1.00653	8.68253	1.00653	7.10966	1.00653	6.89229		6.38333	38.67	0.850454	15.0219	1.07959
385.93	52.78	0.178248	385.93	43.7033	0.235927	385.93	48.1833	0.219793									1.00655	8.70492	1.00655	7.12837	1.00655	6.9103		6.4	38.65	1.08584	14.9023	1.08052
386.935	52.8067	0.178248	386.935	43.74	0.235972	386.935	48.1867	0.219842									1.00657	8.72656	1.00657	7.14611	1.00657	6.9281		6.41667	38.6	1.38062	14.8237	1.08145
387.94	52.8367	0.178261	387.94	43.77	0.23604	387.94	48.1967	0.219872									1.00659	8.74846	1.00659	7.16358	1.00659	6.9456		6.43333	38.5567	1.74875	14.7435	1.08236
388.945	52.8667	0.178274	388.945	43.78	0.236085	388.945	48.2	0.219902									1.0066	8.76928	1.00661	7.18052	1.00661	6.96252		6.45	38.5433	2.21073	14.703	1.08328
389.95	52.8867	0.178281	389.95	43.76	0.236142	389.95	48.2233	0.219941									1.00662	8.78963	1.00662	7.19636	1.00662	6.97884		6.46667	38.4867	2.79163	14.6722	1.0842
390.955	52.9	0.178294	390.955	43.7767	0.236178	390.955	48.2367	0.21997									1.00664	8.80845	1.00664	7.21146	1.00664	6.99406		6.48333	38.4133	3.51929	14.6793	1.08512
391.96	52.9033	0.178307	391.96	43.77	0.236212	391.96	48.2533	0.220009									1.00665	8.82678	1.00666	7.22596	1.00665	7.00879		6.5	38.2333	4.38441	14.6883	1.08604
392.965	52.88	0.17832	392.965	43.7667	0.236257	392.965	48.2767	0.22005									1.00667	8.84461	1.00667	7.24029	1.00667	7.02296		6.51667	38.19	5.5356	14.7032	1.08695
393.97	52.8867	0.178327	393.97	43.77	0.236291	393.97	48.2733	0.220089									1.00668	8.8621	1.00669	7.25397	1.00669	7.03657		6.53333	38.1367	6.80674	14.7121	1.08786
394.975	52.91	0.178353	394.975	43.7667	0.236349	394.975	48.2133	0.220119									1.0067	8.87974	1.0067	7.26765	1.0067	7.05019		6.55	38.06	8.37132	14.747	1.08878
395.98	52.9033	0.17836	395.98	43.7267	0.236406	395.98	48.24	0.220168									1.00672	8.89742	1.00672	7.28138	1.00672	7.06356		6.56667	38.0267	10.1933	14.7612	1.0897
396.985	52.9567	0.178367	396.985	43.7333	0.23644	396.985	48.2433	0.220187									1.00673	8.9155	1.00674	7.29533	1.00673	7.07786		6.58333	37.9933	12.0914	14.7656	1.09061
397.99	52.9467	0.178373	397.99	43.4367	0.236485	397.99	48.2467	0.220228									1.00675	8.93418	1.00675	7.30966	1.00675	7.09216		6.6	37.8133	14.3774	14.7496	1.09152
398.995	52.96	0.178387	398.995	43.3433	0.236508	398.995	48.2633	0.220257									1.00677	8.95297	1.00677	7.32424	1.00677	7.10673		6.61667	37.7167	16.643	14.7369	1.09244
400	52.96	0.178393	400	43.38	0.236522	400	48.2633	0.220287									1.00678	8.97213	1.00678	7.33941	1.00678	7.12162		6.63333	37.6167	19.0641	14.7291	1.09336
401.005	52.9267	0.178413	401.005	43.4067	0.236569	401.005	48.3	0.220298									1.0068	8.99143	1.0068	7.35489	1.0068	7.13663		6.65	37.5333	21.4767	14.7562	1.09427
402.01	52.98	0.178426	402.01	43.43	0.236592	402.01	48.31	0.220338									1.00682	9.01135	1.00682	7.37035	1.00682	7.15216		6.66667	37.4433	24.5052	14.8151	1.09517
403.015	52.9867	0.178433	403.015	43.4667	0.236628	403.015	48.3233	0.220359									1.00684	9.03166	1.00684	7.38633	1.00684	7.16785		6.68333	37.3733	27.4848	14.9227	1.09608
404.02	53.0033	0.178446	404.02	43.4567	0.236663	404.02	48.2833	0.220379									1.00685	9.05222	1.00685	7.40236	1.00685	7.18375		6.7	37.3133	31.1539	15.0678	1.09699
405.025	53.01	0.17846	405.025	43.4767	0.236697	405.025	48.1733	0.220408									1.00687	9.07313	1.00687	7.41866	1.00687	7.19989		6.71667	37.2733	36.7615	15.2175	1.09789
406.03	53.0033	0.178466	406.03	43.51	0.236731	406.03	48.1533	0.220438									1.00689	9.09418	1.00689	7.43514	1.00689	7.21588		6.73333	37.01	42.6853	15.3771	1.0988
407.035	53.03	0.17848	407.035	43.5367	0.236789	407.035	48.02	0.220458									1.00691	9.11485	1.00691	7.45155	1.00691	7.2319		6.75	36.8833	52.9689	15.5369	1.0997
408.04	53.0333	0.178486	408.04	43.5567	0.236834	408.04	48.06	0.220499									1.00692	9.135	1.00692	7.46829	1.00692	7.24793		6.76667	36.73	64.7227	15.7031	1.10061
409.045	53.06	0.1785	409.045	43.6033	0.236868	409.045	48.0667	0.220517									1.00694	9.15509	1.00694	7.48446	1.00694	7.26368		6.78333	36.61	88.108	15.8769	1.10152
410.05	53.06	0.178506	410.05	43.6367	0.236926	410.05	48.0833	0.220557									1.00696	9.17456	1.00696	7.50028	1.00696	7.27911		6.8	36.5067	132.55	16.0408	1.10242
411.055	53.0967	0.17852	411.055	43.6767	0.236973	411.055	48.1033	0.220586									1.00698	9.19384	1.00698	7.51562	1.00697	7.29428		6.81667	36.3967	237.78	16.1902	1.10331
412.06	53.1367	0.178533	412.06	43.6933	0.237007	412.06	48.1167	0.220616									1.00699	9.21271	1.00699	7.53062	1.00699	7.30923		6.83333	36.3167	Inf	16.3536	1.10422
413.065	53.1533	0.178533	413.065	43.6967	0.237063	413.065	48.0967	0.220646									1.00701	9.23115	1.00701	7.54581	1.00701	7.32418		6.85	36.2067	-370.062	16.4958	1.10512
414.07	53.1767	0.178553	414.07	43.7033	0.237099	414.07	48.08	0.220685									1.00703	9.24944	1.00703	7.5605	1.00702	7.33917		6.86667	36.1267	-362.255	16.6468	1.10603
415.075	53.18	0.178553	415.075	43.7367	0.237144	415.075	48.09	0.220715									1.00704	9.26766	1.00704	7.57571	1.00704	7.3539		6.88333	36.0433	-349.609	16.7681	1.10693
416.08	53.1667	0.178573	416.08	43.6667	0.23718	416.08	48.12	0.220726									1.00706	9.28594	1.00706	7.5908	1.00706	7.36863		6.9	35.9433	-327.681	16.8773	1.10782
417.085	53.18	0.178579	417.085	43.6533	0.237204	417.085	48.1433	0.220756									1.00707	9.3044	1.00708	7.60569	1.00707	7.38361		6.91667	35.8467	-261.69	16.991	1.10872
418.09	53.08	0.178586	418.09	43.6567	0.237215	418.09	48.1367	0.220786									1.00709	9.32313	1.00709	7.62112	1.00709	7.3989		6.93333	35.74	250.31	17.099	1.10962
419.095	53.1	0.178593	419.095	43.59	0.237273	419.095	48.1367	0.220825									1.00711	9.34214	1.00711	7.63643	1.00711	7.41434		6.95	35.6267	Inf	17.1784	1.1105
420.101	53.11	0.178613	420.101	43.62	0.237307	420.101	48.1567	0.220836									1.00713	9.36181	1.00713	7.65233	1.00713	7.43006		6.96667	35.58	Inf	17.2746	1.1114
421.106	53.1233	0.178626	421.106	43.6333	0.237331	421.106	48.1767	0.220886									1.00714	9.38155	1.00715	7.66827	1.00714	7.44593		6.98333	35.5267	-760.687	17.3475	1.11229
422.111	53.1433	0.178646	422.111	43.5133	0.237365	422.111	48.1933	0.220905									1.00716	9.40096	1.00716	7.68408	1.00716	7.46193		7	35.2167	-750.935	17.4356	1.11319
423.116	53.18	0.178639	423.116	43.5633	0.237401	423.116	48.19	0.220936									1.00718	9.42074	1.00718	7.70049	1.00718	7.47804		7.01667	35.14	-737.281	17.5071	1.11408
424.121	53.2233	0.178653	424.121	43.6067	0.237437	424.121	48.23	0.220955									1.0072	9.44071	1.0072	7.71656	1.0072	7.49415		7.03333	35.0467	-716.801	17.5522	1.11497
425.126	53.2367	0.178673	425.126	43.6367	0.237483	425.126	48.2333	0.220966									1.00721	9.46102	1.00722	7.73286	1.00722	7.51038		7.05	34.9767	-614.401	17.5886	1.11586
426.131	53.2633	0.178686	426.131	43.64	0.237517	426.131	48.2267	0.220996									1.00723	9.4814	1.00723	7.74888	1.00723	7.52693		7.06667	34.91	Inf	17.6171	1.11676
427.136	53.25	0.178693	427.136	43.62	0.237575	427.136	48.25	0.221026									1.00725	9.50167	1.00725	7.76498	1.00725	7.54335		7.08333	34.8333	Inf	17.6175	1.11765
428.141	53.2033	0.178706	428.141	43.6367	0.237621	428.141	48.1133	0.221048									1.00727	9.52236	1.00727	7.7813	1.00727	7.56015		7.1	34.7833	-1228.8	17.625	1.11854
429.146	53.1933	0.178706	429.146	43.69	0.237655	429.146	48.13	0.221067									1.00728	9.54295	1.00729	7.79766	1.00729	7.57658		7.11667	34.73	-1228.8	17.5877	1.11942
430.151	53.1667	0.178713	430.151	43.6933	0.2377	430.151	48.1467	0.221097									1.0073	9.56368	1.00731	7.81421	1.00731	7.5929		7.13333	34.56	-1228.8	17.5739	1.12031
431.156	53.19	0.178719	431.156	43.6867	0.237735	431.156	48.1367	0.221126									1.00732	9.58411	1.00732	7.83025	1.00732	7.6093		7.15	34.4933	-1024	17.5856	1.1212
432.161	53.2067	0.178733	432.161	43.5967	0.237757	432.161	47.96	0.221156									1.00734	9.60408	1.00734	7.84604	1.00734	7.62514		7.16667	34.4067	-1024	17.5906	1.12208
433.166	53.2133	0.178746	433.166	43.6267	0.23778	433.166	47.98	0.221186									1.00735	9.62403	1.00736	7.86125	1.00736	7.64066		7.18333	34.3467	-1228.8	17.6014	1.12296
434.171	53.2367	0.178766	434.171	43.68	0.237815	434.171	47.8433	0.221207									1.00737	9.64307	1.00737	7.87592	1.00737	7.65561		7.2	34.2767	-1228.8	17.6283	1.12384
435.176	53.25	0.178773	435.176	43.6933	0.23785	435.176	47.8967	0.221227									1.00739	9.66174	1.00739	7.89042	1.00739	7.66997		7.21667	34.21	-1024	17.6498	1.12473
436.181	53.2833	0.1788	436.181	43.68	0.237919	436.181	47.9167	0.221257									1.0074	9.67997	1.00741	7.90485	1.00741	7.68433		7.23333	34.17	-1228.8	17.6557	1.12561
437.186	53.3	0.178806	437.186	43.68	0.237943	437.186	47.9433	0.221277									1.00742	9.69802	1.00742	7.9194	1.00742	7.69851		7.25	33.84	-1024	17.6545	1.12649
438.191	53.2967	0.17882	438.191	43.7233	0.237977	438.191	47.9567	0.221317									1.00744	9.71629	1.00744	7.93348	1.00744	7.71235		7.26667	33.7967	-1228.8	17.6393	1.12737
439.196	53.3033	0.17882	439.196	43.58	0.238023	439.196	47.95	0.221337									1.00745	9.7344	1.00746	7.94729	1.00745	7.72582		7.28333	33.7067	-1228.8	17.63	1.12826
440.201	53.3167	0.178826	440.201	43.6233	0.238058	440.201	47.95	0.221347									1.00747	9.75251	1.00747	7.96091	1.00747	7.73946		7.3	33.64	-1228.8	17.6021	1.12914
441.206	53.3367	0.178846	441.206	43.6333	0.238103	441.206	47.96	0.221358									1.00749	9.77083	1.00749	7.97498	1.00749	7.75346		7.31667	33.56	-1024	17.5862	1.13002
442.211	53.35	0.178866	442.211	43.6333	0.238127	442.211	47.9667	0.221388									1.0075	9.78953	1.0075	7.98945	1.0075	7.76789		7.33333	33.48	-1228.8	17.5676	1.13089
443.216	53.37	0.17888	443.216	43.6167	0.23816	443.216	48.0133	0.221408									1.00752	9.80863	1.00752	8.00447	1.00752	7.78319		7.35	33.3833	-1228.8	17.5542	1.13177
444.221	53.3867	0.17888	444.221	43.6267	0.238195	444.221	48.0367	0.221429									1.00754	9.82822	1.00754	8.01985	1.00754	7.79868		7.36667	33.33	-1228.8	17.5297	1.13265
445.226	53.4167	0.178907	445.226	43.63	0.238217	445.226	48.0433	0.221438									1.00756	9.84804	1.00756	8.03595	1.00756	7.81453		7.38333	33.2433	-1024	17.5167	1.13353
446.231	53.42	0.17892	446.231	43.54	0.238241	446.231	48.0433	0.221458									1.00758	9.86817	1.00758	8.0522	1.00758	7.83075		7.4	33.1733	-1228.8	17.4766	1.13439
447.236	53.4433	0.178927	447.236	43.5767	0.238278	447.236	48.06	0.221479									1.00759	9.88908	1.00759	8.06893	1.00759	7.84733		7.41667	33.11	-1228.8	17.4138	1.13527
448.241	53.45	0.17894	448.241	43.5933	0.238324	448.241	48.0833	0.221499									1.00761	9.91067	1.00761	8.08576	1.00761	7.86399		7.43333	33.05	-1228.8	17.3403	1.13614
449.246	53.4467	0.178947	449.246	43.52	0.238371	449.246	48.0667	0.221509									1.00763	9.93237	1.00763	8.1031	1.00763	7.88083		7.45	32.9833	-1228.8	17.3068	1.13702
450.251	53.4267	0.178953	450.251	43.56	0.238393	450.251	48.0967	0.221539									1.00765	9.95399	1.00765	8.12056	1.00765	7.89817		7.46667	32.91	-1024	17.2711	1.13788
451.256	53.4333	0.17896	451.256	43.5867	0.238417	451.256	48.1033	0.221559									1.00767	9.97557	1.00767	8.13798	1.00767	7.91591		7.48333	32.8567	-1228.8	17.2417	1.13876
452.261	53.4133	0.178967	452.261	43.6433	0.238452	452.261	48.12	0.221559									1.00769	9.99729	1.00769	8.15582	1.00769	7.9334		7.5	32.7967	-1228.8	17.2054	1.13962
453.266	53.3933	0.178987	453.266	43.64	0.238474	453.266	48.1433	0.22157									1.00771	10.0185	1.00771	8.17346	1.00771	7.95048		7.51667	32.7667	-1228.8	17.1974	1.14051
454.271	53.4133	0.178993	454.271	43.67	0.23852	454.271	48.15	0.22161									1.00772	10.0391	1.00773	8.19004	1.00772	7.96676		7.53333	32.6367	-1228.8	17.1656	1.14137
455.276	53.4133	0.179007	455.276	43.6833	0.238554	455.276	48.1567	0.22163									1.00774	10.0593	1.00774	8.20615	1.00774	7.98298		7.55	32.5833	-1228.8	17.134	1.14223
456.281	53.4333	0.179014	456.281	43.72	0.238589	456.281	48.1667	0.22164									1.00776	10.0786	1.00776	8.22148	1.00776	7.9984		7.56667	32.5333	-1228.8	17.0999	1.1431
457.286	53.4467	0.179027	457.286	43.6267	0.238635	457.286	48.1667	0.221659									1.00778	10.097	1.00778	8.23619	1.00778	8.01323		7.58333	32.48	-1228.8	17.0864	1.14397
458.291	53.44	0.17904	458.291	43.67	0.23867	458.291	48.1833	0.221679									1.00779	10.1144	1.00779	8.25027	1.00779	8.02741		7.6	32.43	-1024	16.9978	1.14484
459.296	53.4267	0.179054	459.296	43.6733	0.238705	459.296	48.17	0.2217									1.00781	10.1311	1.00781	8.26386	1.00781	8.04064		7.61667	32.36	-1228.8	16.947	1.1457
460.302	53.42	0.179067	460.302	43.7233	0.23874	460.302	48.0967	0.221711									1.00782	10.1474	1.00783	8.27713	1.00782	8.05321		7.63333	32.3	-1228.8	16.8941	1.14655
461.307	53.42	0.17906	461.307	43.7467	0.238774	461.307	48.1133	0.22173									1.00784	10.1637	1.00784	8.28996	1.00784	8.06567		7.65	32.2633	-1228.8	16.8703	1.14742
462.312	53.42	0.179067	462.312	43.7667	0.238809	462.312	48.1267	0.221751									1.00785	10.1799	1.00786	8.3027	1.00785	8.07826		7.66667	32.0367	-1228.8	16.8	1.14829
463.317	53.4233	0.179081	463.317	43.7867	0.238844	463.317	48.1467	0.22176									1.00787	10.1963	1.00787	8.31524	1.00787	8.09124		7.68333	31.9833	-1024	16.7416	1.14914
464.322	53.39	0.179087	464.322	43.7733	0.238879	464.322	48.1733	0.221781									1.00788	10.2133	1.00789	8.32823	1.00789	8.10428		7.7	31.9367	-1228.8	16.6833	1.15
465.327	53.3033	0.179094	465.327	43.7233	0.238913	465.327	48.2	0.221801									1.0079	10.2305	1.0079	8.34194	1.0079	8.1179		7.71667	31.8833	-1228.8	16.6242	1.15087
466.332	53.3633	0.179094	466.332	43.7433	0.23897	466.332	48.2033	0.22182									1.00792	10.2482	1.00792	8.3562	1.00792	8.13197		7.73333	31.8233	-1024	16.559	1.15173
467.337	53.4	0.179094	467.337	43.7433	0.238983	467.337	48.24	0.22183									1.00793	10.2663	1.00794	8.37064	1.00794	8.14616		7.75	31.7767	-1228.8	16.4594	1.15259
468.342	53.4433	0.179107	468.342	43.6467	0.239007	468.342	48.2433	0.221849									1.00795	10.2856	1.00796	8.38536	1.00795	8.16086		7.76667	31.7233	-1228.8	16.3857	1.15345
469.347	53.4533	0.179107	469.347	43.66	0.239043	469.347	48.2533	0.221869									1.00797	10.3055	1.00797	8.40038	1.00797	8.17583		7.78333	31.56	-1228.8	16.3055	1.1543
470.352	53.4533	0.179128	470.352	43.6833	0.239056	470.352	48.2733	0.221899									1.00799	10.326	1.00799	8.41578	1.00799	8.19173		7.8	31.5067	-1228.8	16.2262	1.15517
471.357	53.38	0.179128	471.357	43.7233	0.23908	471.357	48.3033	0.221909									1.00801	10.3465	1.00801	8.43167	1.00801	8.20786		7.81667	31.4467	-1228.8	16.1121	1.15602
472.362	53.4033	0.179134	472.362	43.72	0.239081	472.362	48.3133	0.22193									1.00802	10.367	1.00803	8.44782	1.00803	8.22407		7.83333	31.4067	-1228.8	16.0141	1.15688
473.367	53.4267	0.179148	473.367	43.74	0.239105	473.367	48.3267	0.221939									1.00804	10.3876	1.00805	8.46385	1.00804	8.2401		7.85	31.34	-1228.8	15.7029	1.15772
474.372	53.44	0.179141	474.372	43.7367	0.239117	474.372	48.33	0.221939									1.00806	10.4078	1.00806	8.47956	1.00806	8.25558		7.86667	31.29	-1228.8	15.4292	1.15858
475.377	53.4267	0.179154	475.377	43.5967	0.23915	475.377	48.3333	0.22196									1.00808	10.4276	1.00808	8.49486	1.00808	8.2709		7.88333	31.26	-1228.8	15.2121	1.15943
476.382	53.3867	0.179161	476.382	43.5933	0.239174	476.382	48.3567	0.221969									1.0081	10.4467	1.0081	8.50953	1.0081	8.2854		7.9	31.21	-1228.8	15.0134	1.16029
477.387	53.3867	0.179174	477.387	43.61	0.239196	477.387	48.38	0.22198									1.00811	10.4656	1.00811	8.52361	1.00811	8.29972
478.392	53.4133	0.179174	478.392	43.62	0.239231	478.392	48.39	0.22201									1.00813	10.4839	1.00813	8.53732	1.00813	8.31394
479.397	53.47	0.179188	479.397	43.6467	0.239266	479.397	48.3867	0.222029									1.00815	10.5019	1.00815	8.55109	1.00815	8.32796
480.402	53.51	0.179174	480.402	43.6567	0.239301	480.402	48.3633	0.222048									1.00816	10.5198	1.00816	8.56499	1.00816	8.34214
481.407	53.5067	0.179188	481.407	43.6867	0.239336	481.407	48.3667	0.222058									1.00818	10.5376	1.00818	8.57923	1.00818	8.35647
482.412	53.52	0.179194	482.412	43.5967	0.23936	482.412	48.3967	0.222056									1.0082	10.5555	1.0082	8.59304	1.0082	8.37084
483.417	53.5333	0.179208	483.417	43.62	0.239395	483.417	48.4167	0.222077									1.00821	10.5736	1.00821	8.60712	1.00821	8.38504
484.422	53.5767	0.179208	484.422	43.6667	0.23943	484.422	48.4367	0.222086									1.00823	10.5918	1.00823	8.62127	1.00823	8.39933
485.427	53.5867	0.179215	485.427	43.6733	0.239452	485.427	48.45	0.222107									1.00825	10.6102	1.00825	8.63545	1.00825	8.41396
486.432	53.6	0.179215	486.432	43.66	0.2395	486.432	48.46	0.222105									1.00826	10.6287	1.00827	8.64981	1.00827	8.42856
487.437	53.59	0.179221	487.437	43.6967	0.239557	487.437	48.45	0.222124									1.00828	10.6473	1.00828	8.66433	1.00828	8.4435
488.442	53.5767	0.179241	488.442	43.71	0.239581	488.442	48.4533	0.222135									1.0083	10.6661	1.0083	8.6797	1.0083	8.45855
489.447	53.5967	0.179235	489.447	43.74	0.239616	489.447	48.4467	0.222143									1.00832	10.6857	1.00832	8.69516	1.00832	8.47392
490.452	53.6267	0.179255	490.452	43.76	0.239639	490.452	48.44	0.222142									1.00833	10.7055	1.00834	8.71072	1.00834	8.48931
491.457	53.65	0.179255	491.457	43.7967	0.239674	491.457	48.4367	0.22214									1.00835	10.7255	1.00835	8.72671	1.00835	8.50503
492.462	53.67	0.179255	492.462	43.7933	0.239733	492.462	48.3767	0.222129									1.00837	10.7457	1.00837	8.7426	1.00837	8.52074
493.467	53.6533	0.179255	493.467	43.8133	0.239744	493.467	48.41	0.222128									1.00839	10.766	1.00839	8.75877	1.00839	8.5366
494.472	53.63	0.179268	494.472	43.6567	0.23979	494.472	48.4367	0.222119									1.00841	10.7865	1.00841	8.77503	1.00841	8.55268
495.477	53.6467	0.179282	495.477	43.6	0.239839	495.477	48.4367	0.222119									1.00843	10.8071	1.00843	8.79133	1.00843	8.56895
496.482	53.67	0.179282	496.482	43.62	0.239874	496.482	48.3	0.22212									1.00844	10.8276	1.00845	8.808	1.00845	8.58494
497.487	53.6133	0.179295	497.487	43.6367	0.239909	497.487	48.3133	0.222091									1.00846	10.8483	1.00846	8.82416	1.00846	8.6008
498.492	53.6367	0.179302	498.492	43.5467	0.239933	498.492	48.1933	0.222083									1.00848	10.869	1.00848	8.84038	1.00848	8.6167
499.497	53.6267	0.179315	499.497	43.58	0.239979	499.497	48.2067	0.222054									1.0085	10.8894	1.0085	8.85594	1.0085	8.63221
500.503	53.6467	0.179322	500.503	43.59	0.240014	500.503	48.22	0.222075									1.00852	10.9092	1.00852	8.87125	1.00852	8.64752
501.508	53.65	0.179329	501.508	43.6433	0.24005	501.508	48.2733	0.222075									1.00853	10.928	1.00854	8.88605	1.00853	8.6621
502.513	53.6433	0.179335	502.513	43.6633	0.240085	502.513	48.2833	0.222075									1.00855	10.9464	1.00855	8.90021	1.00855	8.676
503.518	53.6267	0.179336	503.518	43.6867	0.240118	503.518	48.26	0.222096									1.00857	10.9641	1.00857	8.91422	1.00857	8.68974
504.523	53.5967	0.179349	504.523	43.6967	0.240154	504.523	48.28	0.222105									1.00858	10.9816	1.00859	8.92785	1.00858	8.70339
505.528	53.6067	0.179349	505.528	43.7167	0.240176	505.528	48.3067	0.222128									1.0086	10.9991	1.0086	8.94118	1.0086	8.71656
506.533	53.63	0.179376	506.533	43.7333	0.240211	506.533	48.3167	0.222147									1.00862	11.0164	1.00862	8.95414	1.00862	8.72949
507.538	53.6233	0.179376	507.538	43.7633	0.240259	507.538	48.3167	0.222147									1.00863	11.0336	1.00864	8.96712	1.00863	8.74264
508.543	53.6267	0.179389	508.543	43.7933	0.240282	508.543	48.3033	0.222166									1.00865	11.0509	1.00865	8.98053	1.00865	8.75612
509.548	53.6167	0.179383	509.548	43.82	0.240293	509.548	48.3267	0.222175									1.00867	11.0685	1.00867	8.99392	1.00867	8.76977
510.553	53.6	0.179389	510.553	43.83	0.240329	510.553	48.3667	0.222196									1.00868	11.0866	1.00869	9.0078	1.00868	8.7836
511.558	53.6167	0.179396	511.558	43.85	0.24034	511.558	48.3633	0.222194									1.0087	11.105	1.0087	9.02217	1.0087	8.7975
512.563	53.62	0.179403	512.563	43.8633	0.240365	512.563	48.3967	0.222224									1.00872	11.1238	1.00872	9.03636	1.00872	8.8114
513.568	53.6233	0.17941	513.568	43.8733	0.240389	513.568	48.41	0.222236									1.00874	11.1427	1.00874	9.05038	1.00873	8.82555
514.573	53.5567	0.179416	514.573	43.8033	0.240413	514.573	48.4067	0.222245									1.00875	11.1617	1.00875	9.06464	1.00875	8.84003
515.578	53.5733	0.179423	515.578	43.62	0.240426	515.578	48.3967	0.222256									1.00877	11.1804	1.00877	9.07918	1.00877	8.85481
516.583	53.6133	0.179436	516.583	43.6533	0.240439	516.583	48.41	0.222266									1.00879	11.1992	1.00879	9.094	1.00879	8.86983
517.588	53.6333	0.179436	517.588	43.6633	0.240441	517.588	48.42	0.222296									1.00881	11.2187	1.00881	9.10913	1.00881	8.88508
518.593	53.65	0.179457	518.593	43.68	0.240442	518.593	48.43	0.222296									1.00882	11.238	1.00883	9.12422	1.00882	8.9002
519.598	53.69	0.179457	519.598	43.7033	0.240444	519.598	48.4367	0.222306									1.00884	11.2573	1.00884	9.13937	1.00884	8.91522
520.603	53.7233	0.179463	520.603	43.61	0.240468	520.603	48.4567	0.222317									1.00886	11.2763	1.00886	9.15411	1.00886	8.9301
521.608	53.7233	0.17947	521.608	43.6233	0.240492	521.608	48.4667	0.222317									1.00888	11.2949	1.00888	9.16841	1.00888	8.94465
522.613	53.6933	0.17947	522.613	43.64	0.240528	522.613	48.48	0.222347									1.00889	11.3133	1.0089	9.18269	1.00889	8.95899
523.618	53.6733	0.179483	523.618	43.6367	0.240551	523.618	48.49	0.222357									1.00891	11.3313	1.00891	9.19695	1.00891	8.97357
524.623	53.68	0.179483	524.623	43.6367	0.240598	524.623	48.3067	0.222377									1.00893	11.349	1.00893	9.21083	1.00893	8.98774
525.628	53.6733	0.179497	525.628	43.6667	0.240622	525.628	48.3033	0.222387									1.00894	11.3663	1.00895	9.22429	1.00894	9.00131
526.633	53.6867	0.179497	526.633	43.67	0.240645	526.633	48.31	0.222407									1.00896	11.3831	1.00896	9.23722	1.00896	9.01397
527.638	53.7333	0.179504	527.638	43.6833	0.240656	527.638	48.26	0.222407									1.00897	11.3993	1.00898	9.24972	1.00897	9.02629
528.643	53.7567	0.17951	528.643	43.6933	0.240665	528.643	48.24	0.222419									1.00899	11.4153	1.00899	9.26163	1.00899	9.0386
529.648	53.6867	0.179517	529.648	43.6833	0.240677	529.648	48.1967	0.222418									1.00901	11.4312	1.00901	9.27358	1.00901	9.05073
530.653	53.6733	0.179517	530.653	43.69	0.240688	530.653	48.1133	0.22242									1.00902	11.4473	1.00902	9.28551	1.00902	9.063
531.658	53.6933	0.179524	531.658	43.6967	0.24071	531.658	48.1333	0.22241									1.00904	11.4634	1.00904	9.29756	1.00904	9.07533
532.663	53.7133	0.17953	532.663	43.4733	0.240734	532.663	48.1	0.22243									1.00905	11.4801	1.00906	9.31017	1.00905	9.08823
533.668	53.7333	0.179544	533.668	43.5233	0.240756	533.668	48.09	0.222439									1.00907	11.4973	1.00907	9.32316	1.00907	9.1014
534.673	53.7467	0.179544	534.673	43.5367	0.240769	534.673	48.0833	0.22245									1.00909	11.5149	1.00909	9.33671	1.00909	9.11467
535.678	53.7467	0.179544	535.678	43.5567	0.240792	535.678	48.08	0.222461									1.0091	11.5332	1.00911	9.35049	1.0091	9.12851
536.683	53.7067	0.179557	536.683	43.5567	0.240803	536.683	48.07	0.222442									1.00912	11.5521	1.00912	9.3647	1.00912	9.14293
537.688	53.7333	0.179551	537.688	43.58	0.240799	537.688	48.1133	0.222442									1.00914	11.5715	1.00914	9.37955	1.00914	9.15769
538.693	53.7533	0.179551	538.693	43.61	0.240821	538.693	48.1033	0.222442									1.00916	11.5913	1.00916	9.39477	1.00916	9.17299
539.698	53.7833	0.179571	539.698	43.6033	0.240833	539.698	48.0933	0.222451									1.00918	11.6114	1.00918	9.41017	1.00918	9.18858
540.704	53.7967	0.179557	540.704	43.62	0.240844	540.704	48.11	0.222461									1.0092	11.6319	1.0092	9.42565	1.0092	9.20437
541.709	53.82	0.179571	541.709	43.65	0.240857	541.709	48.12	0.222451									1.00921	11.6523	1.00922	9.44145	1.00922	9.22031
542.714	53.79	0.179571	542.714	43.6167	0.24088	542.714	48.1433	0.222472									1.00923	11.6728	1.00923	9.45699	1.00923	9.23607
543.719	53.7633	0.179564	543.719	43.5167	0.240915	543.719	48.1533	0.222493									1.00925	11.6927	1.00925	9.47207	1.00925	9.25186
544.724	53.75	0.179557	544.724	43.56	0.24094	544.724	48.0767	0.222493									1.00927	11.7125	1.00927	9.48705	1.00927	9.26735
545.729	53.75	0.179578	545.729	43.5833	0.240964	545.729	48.0667	0.222502									1.00929	11.7318	1.00929	9.50177	1.00929	9.28236
546.734	53.7967	0.179564	546.734	43.5967	0.240987	546.734	48.1033	0.222512									1.0093	11.7506	1.0093	9.516	1.0093	9.2967
547.739	53.8233	0.179564	547.739	43.6033	0.240996	547.739	48.1133	0.222512									1.00932	11.7692	1.00932	9.53001	1.00932	9.31082
548.744	53.85	0.179571	548.744	43.3967	0.241008	548.744	48.14	0.222512									1.00934	11.7875	1.00934	9.5436	1.00934	9.32442
549.749	53.85	0.17955	549.749	43.4233	0.241054	549.749	48.15	0.222532									1.00935	11.8056	1.00935	9.55712	1.00935	9.33763
550.754	53.85	0.17953	550.754	43.4467	0.241066	550.754	48.1467	0.222542									1.00937	11.8232	1.00937	9.5701	1.00937	9.35051
551.759	53.8867	0.179523	551.759	43.4633	0.241077	551.759	48.1667	0.222563									1.00939	11.8406	1.00939	9.58326	1.00939	9.36354
552.764	53.8967	0.179517	552.764	43.2667	0.241113	552.764	48.1633	0.222563									1.00941	11.8585	1.00941	9.59676	1.00941	9.37706
553.769	53.89	0.179517	553.769	43.3	0.241135	553.769	48.15	0.222582									1.00942	11.8765	1.00942	9.61073	1.00942	9.39108
554.774	53.7333	0.179523	554.774	43.3033	0.24116	554.774	48.1333	0.222612									1.00944	11.8947	1.00944	9.62514	1.00944	9.40524
555.779	53.7333	0.179523	555.779	43.34	0.241171	555.779	48.1467	0.222612									1.00946	11.9135	1.00946	9.6398	1.00946	9.41958
556.784	53.6933	0.17953	556.784	43.3533	0.241205	556.784	48.0467	0.222644									1.00948	11.9324	1.00948	9.65478	1.00948	9.43377
557.789	53.62	0.179537	557.789	43.34	0.241229	557.789	48.0367	0.222644									1.00949	11.9513	1.0095	9.66952	1.00949	9.44795
558.794	53.52	0.17955	558.794	43.4	0.241253	558.794	48.0567	0.222654									1.00951	11.9702	1.00951	9.68401	1.00951	9.46246
559.799	53.7667	0.179557	559.799	43.4133	0.241265	559.799	48.0633	0.222675									1.00953	11.9891	1.00953	9.69867	1.00953	9.47695
560.804	53.7767	0.179571	560.804	43.4133	0.24129	560.804	48.08	0.222675									1.00955	12.008	1.00955	9.71316	1.00955	9.49148
561.809	53.7367	0.179571	561.809	43.4133	0.241325	561.809	48.0167	0.222695									1.00956	12.0273	1.00957	9.72786	1.00957	9.5059
562.814	53.7467	0.179571	562.814	43.4033	0.241338	562.814	48.0533	0.222705									1.00958	12.0463	1.00959	9.74282	1.00958	9.52061
563.819	53.75	0.179564	563.819	43.4267	0.24135	563.819	48.0867	0.222705									1.0096	12.0658	1.0096	9.75776	1.0096	9.5353
564.824	53.7633	0.179571	564.824	43.4433	0.241387	564.824	48.1067	0.222715									1.00962	12.0851	1.00962	9.77247	1.00962	9.54989
565.829	53.8133	0.17955	565.829	43.47	0.241387	565.829	48.0733	0.222745									1.00964	12.104	1.00964	9.7867	1.00964	9.56394
566.834	53.8367	0.179523	566.834	43.4667	0.24141	566.834	48.0367	0.222734									1.00965	12.1226	1.00966	9.80056	1.00965	9.57803
567.839	53.7933	0.17951	567.839	43.4867	0.241423	567.839	47.9933	0.222734									1.00967	12.1405	1.00967	9.8139	1.00967	9.59219
568.844	53.79	0.179489	568.844	43.41	0.241446	568.844	47.9433	0.222713									1.00969	12.1578	1.00969	9.82668	1.00969	9.60575
569.849	53.7633	0.179496	569.849	43.2767	0.241457	569.849	47.9167	0.222703									1.0097	12.1745	1.00971	9.83899	1.0097	9.61875
570.854	53.7233	0.179503	570.854	43.2867	0.241493	570.854	47.9233	0.222684									1.00972	12.1911	1.00972	9.85088	1.00972	9.63095
571.859	53.74	0.179503	571.859	43.3067	0.241517	571.859	47.9	0.222684									1.00974	12.2073	1.00974	9.86263	1.00974	9.64301
572.864	53.7367	0.179509	572.864	43.1733	0.241526	572.864	47.89	0.222684									1.00975	12.2234	1.00975	9.8743	1.00975	9.65519
573.869	53.7267	0.179523	573.869	43.1233	0.241528	573.869	47.87	0.222674									1.00977	12.2395	1.00977	9.88606	1.00977	9.6671
574.874	53.7367	0.17953	574.874	43.0767	0.241529	574.874	47.8933	0.222645									1.00978	12.2556	1.00979	9.898	1.00978	9.67906
575.879	53.73	0.17953	575.879	43.1367	0.241565	575.879	47.8367	0.222628									1.0098	12.2719	1.0098	9.91044	1.0098	9.69133
576.884	53.7433	0.179523	576.884	43.2033	0.241532	576.884	47.8633	0.222601									1.00982	12.2887	1.00982	9.92293	1.00982	9.70384
577.889	53.7567	0.17953	577.889	43.1867	0.241557	577.889	47.8967	0.222571									1.00983	12.306	1.00984	9.93578	1.00983	9.71683
578.894	53.6567	0.17953	578.894	43.1733	0.24157	578.894	47.9033	0.222559									1.00985	12.3237	1.00985	9.94905	1.00985	9.72986
579.899	53.6733	0.179543	579.899	43.21	0.241568	579.899	47.9367	0.222529									1.00987	12.3415	1.00987	9.96234	1.00987	9.74294
580.905	53.69	0.179557	580.905	43.2367	0.24158	580.905	47.9533	0.222539									1.00989	12.3598	1.00989	9.97559	1.00989	9.75619
581.91	53.7	0.179557	581.91	43.26	0.241584	581.91	47.95	0.222518									1.0099	12.3784	1.0099	9.98908	1.0099	9.76982
582.915	53.7167	0.179557	582.915	43.1467	0.241584	582.915	47.9767	0.222507									1.00992	12.3969	1.00992	10.0031	1.00992	9.78397
583.92	53.7067	0.179577	583.92	43.1233	0.241618	583.92	48.0033	0.222478									1.00994	12.4158	1.00994	10.0173	1.00994	9.79815
584.925	53.7333	0.17957	584.925	43.16	0.24162	584.925	48.0167	0.222448									1.00996	12.4347	1.00996	10.0316	1.00996	9.8122
585.93	53.7367	0.179577	585.93	43.1633	0.241633	585.93	48.0433	0.22244									1.00997	12.4538	1.00998	10.0461	1.00997	9.8264
586.935	53.73	0.179577	586.935	43.2	0.241656	586.935	48.0767	0.222421									1.00999	12.4733	1.00999	10.0599	1.00999	9.84079
587.94	53.7567	0.17959	587.94	43.2533	0.241669	587.94	48.0833	0.222412									1.01001	12.4921	1.01001	10.074	1.01001	9.85491
588.945	53.76	0.17959	588.945	43.2633	0.241681	588.945	47.9967	0.222414									1.01003	12.5105	1.01003	10.0878	1.01003	9.86875
589.95	53.7933	0.179597	589.95	43.25	0.241679	589.95	48.0533	0.222403									1.01005	12.5282	1.01005	10.1008	1.01005	9.88266
590.955	53.81	0.179611	590.955	43.0233	0.241677	590.955	48.0833	0.222404									1.01006	12.5459	1.01006	10.1142	1.01006	9.89629
591.96	53.8067	0.179617	591.96	43.0433	0.241673	591.96	48.0833	0.222423									1.01008	12.5638	1.01008	10.1276	1.01008	9.90997
592.965	53.83	0.179624	592.965	43.0467	0.241662	592.965	48.1133	0.222435									1.0101	12.5808	1.0101	10.1406	1.0101	9.92311
593.97	53.74	0.179617	593.97	43.0433	0.241674	593.97	47.98	0.222444									1.01011	12.5974	1.01011	10.1535	1.01011	9.9357
594.975	53.7067	0.179631	594.975	42.9333	0.241635	594.975	47.9633	0.222443									1.01013	12.6137	1.01013	10.1656	1.01013	9.94791
595.98	53.6367	0.179638	595.98	42.9233	0.24161	595.98	47.98	0.222443									1.01014	12.6293	1.01014	10.1774	1.01014	9.95968
596.985	53.65	0.179638	596.985	42.8667	0.241595	596.985	48.0667	0.22242									1.01016	12.6452	1.01016	10.1893	1.01016	9.97171
597.99	53.6533	0.179651	597.99	42.8367	0.24158	597.99	48.0533	0.222398									1.01017	12.6609	1.01018	10.2008	1.01018	9.98371
598.995	53.67	0.179638	598.995	42.79	0.241556	598.995	48.01	0.222417									1.01019	12.6772	1.01019	10.2132	1.01019	9.99589
600	53.6767	0.179651	600	42.7867	0.241568	600	48.0467	0.222438									1.01021	12.6939	1.01021	10.2253	1.01021	10.0083
																	1.01023	12.7114	1.01023	10.2383	1.01023	10.0207
																	1.01024	12.7293	1.01025	10.2516	1.01024	10.0338
																	1.01026	12.7476	1.01027	10.2653	1.01026	10.0474
																	1.01028	12.7667	1.01028	10.2801	1.01028	10.0617
																	1.0103	12.787	1.0103	10.295	1.0103	10.0768
																	1.01032	12.808	1.01032	10.3108	1.01032	10.0924
																	1.01034	12.8296	1.01034	10.327	1.01034	10.1085
																	1.01036	12.8512	1.01036	10.343	1.01036	10.1245
																	1.01038	12.8731	1.01038	10.3591	1.01038	10.1404
																	1.0104	12.8941	1.0104	10.3742	1.0104	10.1562
																	1.01042	12.9146	1.01042	10.3892	1.01042	10.1715
																	1.01044	12.9343	1.01044	10.4035	1.01044	10.1868
																	1.01045	12.9534	1.01045	10.417	1.01045	10.2011
																	1.01047	12.9715	1.01047	10.4299	1.01047	10.2147
																	1.01049	12.9887	1.01049	10.4423	1.01049	10.2274
																	1.0105	13.0054	1.0105	10.4544	1.0105	10.2395
																	1.01052	13.0217	1.01052	10.4657	1.01052	10.2515
																	1.01054	13.0376	1.01054	10.4768	1.01054	10.263
																	1.01055	13.0533	1.01055	10.488	1.01055	10.2745
																	1.01057	13.0691	1.01057	10.4988	1.01057	10.2859
																	1.01059	13.085	1.01059	10.51	1.01059	10.2972
																	1.0106	13.1009	1.0106	10.5211	1.0106	10.3087
																	1.01062	13.1169	1.01062	10.5324	1.01062	10.32
																	1.01063	13.1326	1.01063	10.5434	1.01063	10.3311
																	1.01065	13.1482	1.01065	10.5542	1.01065	10.3421
																	1.01066	13.164	1.01067	10.5655	1.01066	10.353
																	1.01068	13.1796	1.01068	10.5767	1.01068	10.3645
																	1.0107	13.1958	1.0107	10.5884	1.0107	10.3761
																	1.01071	13.2122	1.01072	10.6006	1.01071	10.3884
																	1.01073	13.2289	1.01073	10.6125	1.01073	10.4008
																	1.01075	13.2459	1.01075	10.6252	1.01075	10.4135
																	1.01077	13.2633	1.01077	10.6378	1.01077	10.4262
																	1.01078	13.2808	1.01078	10.6508	1.01078	10.4393
																	1.0108	13.2984	1.0108	10.6638	1.0108	10.4526
																	1.01082	13.3161	1.01082	10.6766	1.01082	10.4658
																	1.01083	13.3337	1.01084	10.6894	1.01083	10.479
																	1.01085	13.3511	1.01085	10.7019	1.01085	10.4917
																	1.01087	13.3681	1.01087	10.7141	1.01087	10.5038
																	1.01088	13.3847	1.01089	10.726	1.01089	10.5157
																	1.0109	13.4013	1.0109	10.7378	1.0109	10.5277
																	1.01092	13.4177	1.01092	10.7495	1.01092	10.5399
																	1.01093	13.4342	1.01094	10.7612	1.01094	10.5524
																	1.01095	13.4506	1.01095	10.7731	1.01095	10.5647
																	1.01097	13.4672	1.01097	10.7854	1.01097	10.5771
																	1.01098	13.4844	1.01099	10.7977	1.01099	10.5896
																	1.011	13.5021	1.01101	10.8104	1.011	10.6025
																	1.01102	13.5203	1.01102	10.8237	1.01102	10.6157
																	1.01104	13.5389	1.01104	10.837	1.01104	10.629
																	1.01106	13.5577	1.01106	10.8508	1.01106	10.6429
																	1.01107	13.577	1.01108	10.8645	1.01108	10.6569
																	1.01109	13.5966	1.0111	10.8784	1.0111	10.671
																	1.01111	13.6163	1.01112	10.8926	1.01111	10.6852
																	1.01113	13.636	1.01113	10.9067	1.01113	10.6994
																	1.01115	13.6556	1.01115	10.9206	1.01115	10.7136
																	1.01117	13.6751	1.01117	10.9344	1.01117	10.7279
																	1.01119	13.6942	1.01119	10.9477	1.01119	10.7418
																	1.01121	13.7131	1.01121	10.9607	1.01121	10.7553
																	1.01122	13.7314	1.01123	10.9729	1.01122	10.7682
																	1.01124	13.7489	1.01124	10.9843	1.01124	10.7801
																	1.01126	13.7652	1.01126	10.9953	1.01126	10.7911
																	1.01127	13.7808	1.01127	11.0056	1.01127	10.8014
																	1.01129	13.7958	1.01129	11.0153	1.01129	10.8111
																	1.0113	13.8102	1.0113	11.0251	1.0113	10.8205
																	1.01132	13.8246	1.01132	11.0345	1.01132	10.8304
																	1.01133	13.8387	1.01133	11.044	1.01133	10.8402
																	1.01135	13.8531	1.01135	11.0541	1.01135	10.8502
																	1.01136	13.8678	1.01137	11.0641	1.01136	10.8608
																	1.01138	13.8826	1.01138	11.0748	1.01138	10.8714
																	1.0114	13.8979	1.0114	11.0855	1.0114	10.8825
																	1.01141	13.9141	1.01142	11.0965	1.01141	10.8939
																	1.01143	13.931	1.01143	11.108	1.01143	10.9059
																	1.01145	13.9487	1.01145	11.1199	1.01145	10.9187
																	1.01147	13.9672	1.01147	11.1328	1.01147	10.9317
																	1.01148	13.9862	1.01149	11.1462	1.01149	10.9453
																	1.0115	14.0053	1.01151	11.1597	1.01151	10.9594
																	1.01152	14.0246	1.01153	11.1732	1.01152	10.9732
																	1.01154	14.0438	1.01154	11.1865	1.01154	10.9871
																	1.01156	14.0626	1.01156	11.1995	1.01156	11.0007
																	1.01158	14.0807	1.01158	11.2118	1.01158	11.0137
																	1.01159	14.0981	1.0116	11.2243	1.01159	11.0268
																	1.01161	14.1152	1.01161	11.236	1.01161	11.039
																	1.01163	14.132	1.01163	11.2474	1.01163	11.0508
																	1.01164	14.1484	1.01165	11.2583	1.01164	11.0623
																	1.01166	14.1643	1.01166	11.2691	1.01166	11.0731
																	1.01168	14.1803	1.01168	11.2799	1.01168	11.0844
																	1.01169	14.1964	1.0117	11.2903	1.01169	11.0953
																	1.01171	14.2124	1.01171	11.3008	1.01171	11.1065
																	1.01173	14.229	1.01173	11.3119	1.01173	11.1185
																	1.01174	14.2454	1.01175	11.3231	1.01174	11.1301
																	1.01176	14.2616	1.01176	11.3346	1.01176	11.1416
																	1.01178	14.2781	1.01178	11.3456	1.01178	11.1528
																	1.01179	14.2945	1.0118	11.3563	1.0118	11.1642
																	1.01181	14.3113	1.01181	11.3673	1.01181	11.1759
																	1.01183	14.3283	1.01183	11.3779	1.01183	11.1874
																	1.01184	14.3458	1.01185	11.3893	1.01185	11.199
																	1.01186	14.3636	1.01187	11.4006	1.01186	11.2108
																	1.01188	14.3814	1.01188	11.4123	1.01188	11.223
																	1.0119	14.3992	1.0119	11.424	1.0119	11.2349
																	1.01192	14.417	1.01192	11.4354	1.01192	11.2468
																	1.01193	14.4347	1.01193	11.4471	1.01193	11.2589
																	1.01195	14.4522	1.01195	11.4585	1.01195	11.2706
																	1.01197	14.4696	1.01197	11.4708	1.01197	11.2832
																	1.01199	14.4883	1.01199	11.4843	1.01199	11.2968
																	1.01201	14.5075	1.01201	11.4982	1.01201	11.3115
																	1.01202	14.5259	1.01203	11.5117	1.01203	11.3254
																	1.01204	14.5429	1.01205	11.5228	1.01204	11.337
																	1.01206	14.5587	1.01206	11.5328	1.01206	11.3475
																	1.01207	14.5738	1.01208	11.5421	1.01208	11.3572
																	1.01209	14.5889	1.01209	11.5507	1.01209	11.3668
																	1.01211	14.6053	1.01211	11.5603	1.01211	11.3766
																	1.01213	14.6227	1.01213	11.5698	1.01212	11.3865
																	1.01214	14.64	1.01214	11.5797	1.01214	11.3971
																	1.01216	14.6568	1.01216	11.59	1.01216	11.4078
																	1.01218	14.6738	1.01218	11.6004	1.01218	11.4192
																	1.0122	14.691	1.0122	11.6116	1.01219	11.4311
																	1.01221	14.7085	1.01221	11.6231	1.01221	11.4434
																	1.01223	14.7266	1.01223	11.6352	1.01223	11.4562
																	1.01225	14.7448	1.01225	11.648	1.01225	11.4692
																	1.01227	14.7629	1.01227	11.6602	1.01227	11.4824
																	1.01229	14.7813	1.01229	11.6729	1.01229	11.4955
																	1.01231	14.7997	1.01231	11.6853	1.01231	11.5082
																	1.01232	14.8181	1.01233	11.6974	1.01232	11.521
																	1.01234	14.8365	1.01234	11.7095	1.01234	11.5338
																	1.01236	14.8544	1.01236	11.7206	1.01236	11.546
																	1.01238	14.8714	1.01238	11.7315	1.01238	11.5578
																	1.01239	14.888	1.0124	11.7421	1.01239	11.569
																	1.01241	14.9037	1.01241	11.7522	1.01241	11.5796
																	1.01243	14.9186	1.01243	11.7614	1.01243	11.5894
																	1.01244	14.9328	1.01244	11.77	1.01244	11.5985
																	1.01246	14.9464	1.01246	11.778	1.01246	11.6074
																	1.01247	14.9599	1.01247	11.7857	1.01247	11.616
																	1.01249	14.9732	1.01249	11.7934	1.01249	11.6246
																	1.0125	14.9865	1.0125	11.801	1.0125	11.633
																	1.01252	14.9998	1.01252	11.8085	1.01252	11.6411
																	1.01253	15.0135	1.01253	11.8164	1.01253	11.6501
																	1.01255	15.0277	1.01255	11.8246	1.01255	11.6592
																	1.01256	15.0425	1.01257	11.8332	1.01257	11.6688
																	1.01258	15.058	1.01258	11.8423	1.01258	11.6794
																	1.0126	15.0742	1.0126	11.8527	1.0126	11.6901
																	1.01262	15.0911	1.01262	11.8637	1.01262	11.7012
																	1.01264	15.1086	1.01264	11.8749	1.01264	11.7126
																	1.01265	15.1265	1.01266	11.8864	1.01265	11.7242
																	1.01267	15.1449	1.01267	11.8977	1.01267	11.7358
																	1.01269	15.1628	1.01269	11.909	1.01269	11.7483
																	1.01271	15.1808	1.01271	11.9203	1.01271	11.7601
																	1.01272	15.1985	1.01273	11.9314	1.01272	11.7722
																	1.01274	15.2161	1.01274	11.9424	1.01274	11.7844
																	1.01276	15.2334	1.01276	11.9532	1.01276	11.7957
																	1.01278	15.2502	1.01278	11.9637	1.01278	11.8071
																	1.01279	15.2667	1.0128	11.974	1.01279	11.8179
																	1.01281	15.2831	1.01281	11.9835	1.01281	11.8285
																	1.01283	15.2993	1.01283	11.9931	1.01283	11.8394
																	1.01284	15.3156	1.01285	12.0025	1.01285	11.8497
																	1.01286	15.3317	1.01286	12.0117	1.01286	11.8606
																	1.01288	15.3476	1.01288	12.0218	1.01288	11.8711
																	1.0129	15.3636	1.0129	12.0315	1.0129	11.8817
																	1.01291	15.38	1.01292	12.0413	1.01291	11.8927
																	1.01293	15.3964	1.01293	12.0513	1.01293	11.9033
																	1.01295	15.413	1.01295	12.0608	1.01295	11.9143
																	1.01297	15.4297	1.01297	12.0707	1.01297	11.9252
																	1.01298	15.4466	1.01299	12.0803	1.01298	11.9361
																	1.013	15.4637	1.013	12.0906	1.013	11.9473
																	1.01302	15.4808	1.01302	12.1011	1.01302	11.9583
																	1.01304	15.4981	1.01304	12.1112	1.01304	11.9694
																	1.01306	15.5159	1.01306	12.1218	1.01306	11.9807
																	1.01307	15.5335	1.01308	12.1317	1.01307	11.9919
																	1.01309	15.551	1.01309	12.1418	1.01309	12.0035
																	1.01311	15.5686	1.01311	12.1523	1.01311	12.0152
																	1.01313	15.586	1.01313	12.1622	1.01313	12.0264
																	1.01314	15.6025	1.01315	12.1719	1.01315	12.0368
																	1.01316	15.6185	1.01316	12.1808	1.01316	12.0467
																	1.01318	15.6342	1.01318	12.1894	1.01318	12.0563
																	1.01319	15.6493	1.0132	12.1975	1.0132	12.0656
																	1.01321	15.6642	1.01321	12.2051	1.01321	12.0746
																	1.01323	15.6788	1.01323	12.2129	1.01323	12.0836
																	1.01324	15.6933	1.01325	12.2207	1.01324	12.0925
																	1.01326	15.7082	1.01326	12.2288	1.01326	12.1015
																	1.01328	15.7231	1.01328	12.237	1.01328	12.1107
																	1.01329	15.7382	1.01329	12.2455	1.01329	12.1201
																	1.01331	15.7536	1.01331	12.2544	1.01331	12.1297
																	1.01333	15.7693	1.01333	12.263	1.01333	12.1394
																	1.01334	15.7851	1.01335	12.2724	1.01334	12.1497
																	1.01336	15.8013	1.01337	12.2819	1.01336	12.1603
																	1.01338	15.8181	1.01338	12.2918	1.01338	12.171
																	1.0134	15.8355	1.0134	12.302	1.0134	12.1824
																	1.01342	15.8531	1.01342	12.312	1.01342	12.1938
																	1.01343	15.8708	1.01344	12.3223	1.01344	12.2056
																	1.01345	15.8886	1.01346	12.3324	1.01345	12.2174
																	1.01347	15.9063	1.01348	12.3425	1.01347	12.2286
																	1.01349	15.924	1.01349	12.3525	1.01349	12.2403
																	1.01351	15.9412	1.01351	12.3618	1.01351	12.2511
																	1.01352	15.9573	1.01353	12.3707	1.01353	12.2612
																	1.01354	15.9729	1.01354	12.379	1.01354	12.2713
																	1.01356	15.9882	1.01356	12.3873	1.01356	12.2806
																	1.01357	16.0028	1.01358	12.3948	1.01357	12.2895
																	1.01359	16.0169	1.01359	12.4018	1.01359	12.2977
																	1.0136	16.0304	1.01361	12.4083	1.0136	12.3056
																	1.01362	16.0435	1.01362	12.414	1.01362	12.3133
																	1.01363	16.0564	1.01364	12.4201	1.01364	12.3206
																	1.01365	16.0695	1.01365	12.426	1.01365	12.3278
																	1.01366	16.0825	1.01367	12.4323	1.01367	12.3348
																	1.01368	16.096	1.01368	12.4383	1.01368	12.3421
																	1.01369	16.1096	1.0137	12.4447	1.0137	12.3498
																	1.01371	16.1239	1.01372	12.4513	1.01371	12.3578
																	1.01373	16.1386	1.01373	12.4581	1.01373	12.3668
																	1.01375	16.1539	1.01375	12.4661	1.01375	12.3761
																	1.01376	16.1701	1.01377	12.4747	1.01377	12.3856
																	1.01378	16.1868	1.01378	12.4831	1.01378	12.3953
																	1.0138	16.2043	1.0138	12.4916	1.0138	12.405
																	1.01382	16.222	1.01382	12.4999	1.01382	12.4151
																	1.01384	16.2401	1.01384	12.5087	1.01384	12.4254
																	1.01386	16.258	1.01386	12.5178	1.01385	12.4362
																	1.01387	16.2757	1.01387	12.5271	1.01387	12.4471
																	1.01389	16.2933	1.01389	12.5367	1.01389	12.4578
																	1.01391	16.3106	1.01391	12.546	1.01391	12.4683
																	1.01393	16.3274	1.01393	12.5549	1.01393	12.4786
																	1.01395	16.3439	1.01395	12.5637	1.01394	12.4885
																	1.01396	16.36	1.01396	12.572	1.01396	12.4982
																	1.01398	16.3758	1.01398	12.5804	1.01398	12.5078
																	1.014	16.3914	1.014	12.5884	1.014	12.5175
																	1.01401	16.4072	1.01402	12.5963	1.01401	12.5271
																	1.01403	16.4231	1.01403	12.6039	1.01403	12.5365
																	1.01405	16.4392	1.01405	12.6115	1.01405	12.546
																	1.01407	16.4556	1.01407	12.6196	1.01407	12.5552
																	1.01409	16.4721	1.01409	12.6277	1.01409	12.5651
																	1.0141	16.4886	1.0141	12.6361	1.0141	12.5754
																	1.01412	16.505	1.01412	12.6446	1.01412	12.5853
																	1.01414	16.5214	1.01414	12.6529	1.01414	12.5948
																	1.01416	16.5376	1.01416	12.6614	1.01416	12.6043
																	1.01417	16.5539	1.01418	12.6695	1.01417	12.6138
																	1.01419	16.5705	1.01419	12.6778	1.01419	12.6234
																	1.01421	16.587	1.01421	12.6857	1.01421	12.633
																	1.01423	16.6035	1.01423	12.6934	1.01423	12.6428
																	1.01425	16.6199	1.01425	12.7011	1.01425	12.6527
																	1.01426	16.6359	1.01426	12.7088	1.01426	12.6618
																	1.01428	16.6515	1.01428	12.7165	1.01428	12.6713
																	1.0143	16.6666	1.0143	12.7238	1.0143	12.6797
																	1.01431	16.6812	1.01431	12.7302	1.01431	12.6877
																	1.01433	16.6955	1.01433	12.7362	1.01433	12.6956
																	1.01434	16.7094	1.01435	12.7414	1.01434	12.7024
																	1.01436	16.7227	1.01436	12.7462	1.01436	12.7089
																	1.01438	16.7357	1.01438	12.7509	1.01438	12.7151
																	1.01439	16.7486	1.01439	12.7555	1.01439	12.7212
																	1.01441	16.7614	1.01441	12.7599	1.01441	12.7278
																	1.01442	16.7742	1.01442	12.7644	1.01442	12.7338
																	1.01444	16.7874	1.01444	12.7691	1.01444	12.7406
																	1.01445	16.8008	1.01445	12.7742	1.01445	12.7478
																	1.01447	16.8148	1.01447	12.7798	1.01447	12.7554
																	1.01449	16.8298	1.01449	12.7864	1.01449	12.7636
																	1.0145	16.8447	1.0145	12.7934	1.0145	12.7718
																	1.01452	16.8603	1.01452	12.8008	1.01452	12.7805
																	1.01454	16.8763	1.01454	12.8087	1.01454	12.7895
																	1.01456	16.8928	1.01456	12.8167	1.01456	12.799
																	1.01458	16.9095	1.01458	12.8252	1.01458	12.8089
																	1.01459	16.9265	1.0146	12.8336	1.0146	12.8189
																	1.01461	16.9436	1.01462	12.8421	1.01461	12.8291
																	1.01463	16.9608	1.01463	12.8508	1.01463	12.8393
																	1.01465	16.9779	1.01465	12.8592	1.01465	12.849
																	1.01467	16.9948	1.01467	12.867	1.01467	12.8582
																	1.01469	17.011	1.01469	12.8741	1.01469	12.8671
																	1.0147	17.0268	1.01471	12.8808	1.0147	12.8757
																	1.01472	17.0419	1.01472	12.8871	1.01472	12.8838
																	1.01473	17.0564	1.01474	12.8929	1.01474	12.8913
																	1.01475	17.0701	1.01475	12.8983	1.01475	12.8983
																	1.01477	17.0833	1.01477	12.9034	1.01477	12.9047
																	1.01478	17.0961	1.01479	12.9082	1.01478	12.9107
																	1.0148	17.109	1.0148	12.9128	1.0148	12.9167
																	1.01481	17.1222	1.01482	12.917	1.01482	12.923
																	1.01483	17.1358	1.01483	12.9216	1.01483	12.9298
																	1.01485	17.1497	1.01485	12.9265	1.01485	12.9368
																	1.01486	17.1641	1.01487	12.9321	1.01487	12.9442
																	1.01488	17.1793	1.01489	12.9383	1.01488	12.9518
																	1.0149	17.1951	1.0149	12.9448	1.0149	12.96
																	1.01492	17.2117	1.01492	12.952	1.01492	12.9686
																	1.01494	17.2287	1.01494	12.9593	1.01494	12.9773
																	1.01496	17.2465	1.01496	12.9669	1.01496	12.9866
																	1.01498	17.2643	1.01498	12.9747	1.01497	12.9959
																	1.01499	17.2824	1.015	12.9826	1.01499	13.0054
																	1.01501	17.3	1.01501	12.9906	1.01501	13.0148
																	1.01503	17.3171	1.01503	12.998	1.01503	13.0235
																	1.01505	17.3336	1.01505	13.0047	1.01505	13.032
																	1.01507	17.349	1.01507	13.0107	1.01506	13.0399
																	1.01508	17.3634	1.01508	13.0161	1.01508	13.0471
																	1.0151	17.3777	1.0151	13.0215	1.0151	13.0542
																	1.01512	17.3918	1.01512	13.0269	1.01511	13.0609
																	1.01513	17.4055	1.01513	13.0324	1.01513	13.0678
																	1.01515	17.4188	1.01515	13.0373	1.01515	13.0743
																	1.01516	17.4321	1.01517	13.0419	1.01516	13.0807
																	1.01518	17.4453	1.01518	13.0467	1.01518	13.0873
																	1.0152	17.4592	1.0152	13.0513	1.0152	13.0939
																	1.01521	17.4732	1.01522	13.056	1.01521	13.1007
																	1.01523	17.4871	1.01523	13.0605	1.01523	13.108
																	1.01525	17.5012	1.01525	13.0654	1.01525	13.1154
																	1.01526	17.5154	1.01527	13.0706	1.01527	13.1228
																	1.01528	17.5299	1.01528	13.0758	1.01528	13.13
																	1.0153	17.5442	1.0153	13.0811	1.0153	13.1367
																	1.01531	17.5587	1.01532	13.0864	1.01532	13.1433
																	1.01533	17.5734	1.01534	13.0916	1.01533	13.1503
																	1.01535	17.5886	1.01535	13.0969	1.01535	13.1578
																	1.01537	17.6037	1.01537	13.1024	1.01537	13.1657
																	1.01538	17.6189	1.01539	13.1081	1.01539	13.1734
																	1.0154	17.634	1.01541	13.1137	1.0154	13.1809
																	1.01542	17.6499	1.01542	13.119	1.01542	13.1888
																	1.01544	17.6659	1.01544	13.1245	1.01544	13.1965
																	1.01546	17.6812	1.01546	13.1295	1.01546	13.2036
																	1.01547	17.6959	1.01547	13.134	1.01547	13.2097
																	1.01549	17.7097	1.01549	13.1382	1.01549	13.2157
																	1.0155	17.7231	1.01551	13.1424	1.0155	13.2214
																	1.01552	17.7365	1.01552	13.1466	1.01552	13.2265
																	1.01554	17.7492	1.01554	13.1503	1.01554	13.2318
																	1.01555	17.7621	1.01555	13.1539	1.01555	13.2368
																	1.01557	17.775	1.01557	13.1576	1.01557	13.2419
																	1.01559	17.7883	1.01559	13.1614	1.01558	13.2473
																	1.0156	17.8019	1.0156	13.1653	1.0156	13.2524
																	1.01562	17.8155	1.01562	13.1691	1.01562	13.2581
																	1.01563	17.8298	1.01564	13.1738	1.01563	13.2639
																	1.01565	17.8438	1.01565	13.1781	1.01565	13.2698
																	1.01567	17.8581	1.01567	13.1827	1.01567	13.2762
																	1.01569	17.873	1.01569	13.1874	1.01569	13.2826
																	1.0157	17.8883	1.0157	13.1926	1.0157	13.2892
																	1.01572	17.9041	1.01572	13.1985	1.01572	13.2965
																	1.01574	17.92	1.01574	13.2043	1.01574	13.3038
																	1.01576	17.9369	1.01576	13.2109	1.01576	13.3116
																	1.01578	17.9541	1.01578	13.218	1.01578	13.32
																	1.0158	17.9714	1.0158	13.2253	1.0158	13.3283
																	1.01582	17.9883	1.01582	13.2324	1.01581	13.3365
																	1.01583	18.0047	1.01584	13.2389	1.01583	13.344
																	1.01585	18.021	1.01586	13.2454	1.01585	13.3515
																	1.01587	18.0369	1.01587	13.2516	1.01587	13.3588
																	1.01589	18.0518	1.01589	13.257	1.01589	13.3655
																	1.0159	18.0656	1.01591	13.2617	1.0159	13.3717
																	1.01592	18.079	1.01592	13.2657	1.01592	13.3768
																	1.01594	18.0919	1.01594	13.269	1.01593	13.3819
																	1.01595	18.1039	1.01596	13.272	1.01595	13.3865
																	1.01597	18.1163	1.01597	13.2745	1.01597	13.3911
																	1.01598	18.1288	1.01599	13.2773	1.01598	13.396
																	1.016	18.1416	1.016	13.2803	1.016	13.4009
																	1.01602	18.1544	1.01602	13.2836	1.01602	13.4061
																	1.01603	18.1676	1.01604	13.2873	1.01603	13.4113
																	1.01605	18.1814	1.01606	13.2915	1.01605	13.4169
																	1.01607	18.1959	1.01607	13.2961	1.01607	13.4228
																	1.01609	18.211	1.01609	13.301	1.01609	13.4289
																	1.0161	18.2261	1.01611	13.3061	1.0161	13.4356
																	1.01612	18.2416	1.01613	13.3112	1.01612	13.4422
																	1.01614	18.2572	1.01614	13.3162	1.01614	13.4492
																	1.01616	18.2729	1.01616	13.3211	1.01616	13.4561
																	1.01617	18.2879	1.01618	13.3258	1.01618	13.4624
																	1.01619	18.3033	1.0162	13.33	1.01619	13.4688
																	1.01621	18.3168	1.01621	13.3339	1.01621	13.4745
																	1.01623	18.3313	1.01623	13.3373	1.01623	13.48
																	1.01624	18.3446	1.01625	13.3401	1.01624	13.485
																	1.01626	18.3578	1.01626	13.3429	1.01626	13.4894
																	1.01628	18.3708	1.01628	13.3452	1.01628	13.4936
																	1.01629	18.3828	1.01629	13.3471	1.01629	13.4973
																	1.01631	18.3955	1.01631	13.3492	1.01631	13.5012
																	1.01632	18.4072	1.01632	13.3511	1.01632	13.5048
																	1.01634	18.42	1.01634	13.353	1.01634	13.5082
																	1.01636	18.4322	1.01636	13.355	1.01636	13.5123
																	1.01637	18.4454	1.01637	13.3577	1.01637	13.5164
																	1.01639	18.4587	1.01639	13.361	1.01639	13.521
																	1.01641	18.472	1.01641	13.3643	1.01641	13.5259
																	1.01642	18.4853	1.01642	13.3678	1.01642	13.5308
																	1.01644	18.4987	1.01644	13.3713	1.01644	13.536
																	1.01646	18.5125	1.01646	13.3751	1.01646	13.5411
																	1.01648	18.5261	1.01648	13.3791	1.01648	13.5467
																	1.01649	18.541	1.01649	13.3833	1.01649	13.5525
																	1.01651	18.5553	1.01651	13.388	1.01651	13.5584
																	1.01653	18.5702	1.01653	13.393	1.01653	13.5645
																	1.01655	18.5853	1.01655	13.3982	1.01655	13.5706
																	1.01657	18.6003	1.01657	13.4033	1.01657	13.5769
																	1.01658	18.6154	1.01659	13.408	1.01659	13.5828
																	1.0166	18.63	1.0166	13.4124	1.0166	13.5884
																	1.01662	18.6448	1.01662	13.4163	1.01662	13.594
																	1.01663	18.6585	1.01664	13.4196	1.01664	13.5988
																	1.01665	18.6719	1.01665	13.4225	1.01665	13.6035
																	1.01667	18.6854	1.01667	13.4252	1.01667	13.6078
																	1.01669	18.6976	1.01669	13.4281	1.01669	13.6118
																	1.0167	18.7102	1.0167	13.4308	1.01671	13.6157
																	1.01672	18.7226	1.01672	13.4332	1.01672	13.6196
																	1.01674	18.7358	1.01674	13.4359	1.01674	13.6237
																	1.01675	18.7496	1.01676	13.4389	1.01676	13.6282
																	1.01677	18.7628	1.01677	13.4424	1.01677	13.6329
																	1.01679	18.7771	1.01679	13.4463	1.01679	13.6376
																	1.01681	18.7915	1.01681	13.4503	1.01681	13.6427
																	1.01683	18.8066	1.01683	13.4546	1.01683	13.6478
																	1.01684	18.8218	1.01685	13.4589	1.01685	13.6533
																	1.01686	18.8368	1.01686	13.4635	1.01686	13.659
																	1.01688	18.8518	1.01688	13.4677	1.01688	13.6645
																	1.0169	18.8666	1.0169	13.4718	1.0169	13.67
																	1.01692	18.8809	1.01692	13.4757	1.01692	13.6747
																	1.01693	18.8946	1.01694	13.4794	1.01694	13.6795
																	1.01695	18.9085	1.01695	13.4829	1.01695	13.6838
																	1.01697	18.9219	1.01697	13.4858	1.01697	13.6872
																	1.01698	18.935	1.01699	13.4885	1.01699	13.6908
																	1.017	18.9483	1.017	13.491	1.017	13.6939
																	1.01702	18.9613	1.01702	13.493	1.01702	13.6973
																	1.01703	18.9738	1.01704	13.4949	1.01704	13.7004
																	1.01705	18.9854	1.01705	13.4964	1.01705	13.7028
																	1.01706	18.9965	1.01707	13.4976	1.01707	13.705
																	1.01708	19.0068	1.01708	13.4982	1.01708	13.7067
																	1.01709	19.0169	1.0171	13.4985	1.0171	13.7084
																	1.01711	19.0275	1.01711	13.4989	1.01711	13.7103
																	1.01712	19.0378	1.01713	13.4991	1.01713	13.712
																	1.01714	19.0484	1.01714	13.5	1.01714	13.7146
																	1.01716	19.0597	1.01716	13.5012	1.01716	13.7167
																	1.01717	19.0715	1.01718	13.5026	1.01718	13.7196
																	1.01719	19.0843	1.0172	13.5045	1.01719	13.7231
																	1.01721	19.0977	1.01721	13.5069	1.01721	13.7265
																	1.01723	19.1123	1.01723	13.5103	1.01723	13.7311
																	1.01724	19.1272	1.01725	13.5138	1.01725	13.7358
																	1.01726	19.1428	1.01727	13.518	1.01727	13.7412
																	1.01728	19.1585	1.01729	13.522	1.01729	13.7467
																	1.0173	19.1739	1.01731	13.5263	1.0173	13.7519
																	1.01732	19.1895	1.01732	13.5309	1.01732	13.7575
																	1.01734	19.2042	1.01734	13.5345	1.01734	13.7627
																	1.01736	19.2189	1.01736	13.5386	1.01736	13.7676
																	1.01737	19.2326	1.01738	13.541	1.01738	13.772
																	1.01739	19.2459	1.0174	13.5429	1.01739	13.7757
																	1.01741	19.259	1.01741	13.5454	1.01741	13.779
																	1.01742	19.272	1.01743	13.546	1.01743	13.7814
																	1.01744	19.2845	1.01744	13.5475	1.01744	13.7838
																	1.01746	19.2966	1.01746	13.548	1.01746	13.7859
																	1.01747	19.3086	1.01748	13.5479	1.01748	13.7877
																	1.01749	19.3204	1.01749	13.549	1.01749	13.7896
																	1.01751	19.332	1.01751	13.5481	1.01751	13.7913
																	1.01752	19.3433	1.01753	13.5481	1.01752	13.7929
																	1.01754	19.3545	1.01754	13.5474	1.01754	13.7945
																	1.01755	19.366	1.01756	13.5465	1.01756	13.796
																	1.01757	19.3776	1.01758	13.547	1.01757	13.7976
																	1.01759	19.3898	1.01759	13.5455	1.01759	13.7993
																	1.01761	19.4022	1.01761	13.5449	1.0176	13.8014
																	1.01762	19.4151	1.01762	13.544	1.01762	13.8035
																	1.01764	19.4283	1.01764	13.5423	1.01764	13.8066
																	1.01766	19.4417	1.01766	13.5416	1.01766	13.8093
																	1.01768	19.4558	1.01768	13.5385	1.01768	13.8127
																	1.0177	19.4702	1.0177	13.5338	1.01769	13.8166
																	1.01771	19.4847	1.01772	13.241	1.01771	13.8199
																	1.01773	19.499	1.01775	12.1917	1.01773	13.8238
																	1.01775	19.5128			1.01775	13.8271
																	1.01777	19.5264			1.01776	13.8302
																	1.01778	19.5395			1.01778	13.8333
																	1.0178	19.5527			1.0178	13.8355
																	1.01782	19.5652			1.01781	13.8377
																	1.01783	19.5773			1.01783	13.8398
																	1.01785	19.5894			1.01785	13.8415
																	1.01787	19.6012			1.01786	13.8436
																	1.01788	19.6129			1.01788	13.8454
																	1.0179	19.6247			1.0179	13.8479
																	1.01792	19.6365			1.01791	13.85
																	1.01793	19.6488			1.01793	13.8525
																	1.01795	19.6615			1.01795	13.8553
																	1.01797	19.6745			1.01797	13.8577
																	1.01799	19.688			1.01798	13.8609
																	1.01801	19.7013			1.018	13.8637
																	1.01802	19.7149			1.01802	13.8669
																	1.01804	19.7281			1.01804	13.8706
																	1.01806	19.7414			1.01806	13.8737
																	1.01808	19.7553			1.01807	13.8773
																	1.01809	19.7691			1.01809	13.8807
																	1.01811	19.7825			1.01811	13.8838
																	1.01813	19.7952			1.01813	13.8866
																	1.01815	19.8076			1.01814	13.8889
																	1.01816	19.8192			1.01816	13.8907
																	1.01818	19.8297			1.01818	13.8914
																	1.01819	19.8397			1.01819	13.8917
																	1.01821	19.8493			1.01821	13.8917
																	1.01822	19.8583			1.01822	13.8909
																	1.01824	19.8671			1.01824	13.8902
																	1.01825	19.8757			1.01825	13.8891
																	1.01827	19.8846			1.01827	13.8887
																	1.01828	19.8942			1.01828	13.8885
																	1.0183	19.9043			1.0183	13.8884
																	1.01831	19.915			1.01831	13.889
																	1.01833	19.9261			1.01833	13.8898
																	1.01835	19.9374			1.01835	13.8913
																	1.01837	19.9493			1.01837	13.8934
																	1.01838	19.9619			1.01838	13.8962
																	1.0184	19.9755			1.0184	13.8995
																	1.01842	19.9898			1.01842	13.903
																	1.01844	20.0042			1.01844	13.9071
																	1.01846	20.0194			1.01846	13.9114
																	1.01848	20.0339			1.01848	13.9157
																	1.0185	20.0484			1.0185	13.9196
																	1.01851	20.0628			1.01852	13.9232
																	1.01853	20.0766			1.01853	13.9263
																	1.01855	20.0902			1.01855	13.929
																	1.01857	20.1034			1.01857	13.9312
																	1.01859	20.1165			1.01859	13.9334
																	1.0186	20.129			1.0186	13.9352
																	1.01862	20.1412			1.01862	13.9368
																	1.01864	20.1533			1.01864	13.9384
																	1.01866	20.1651			1.01866	13.9399
																	1.01867	20.1769			1.01867	13.9411
																	1.01869	20.1889			1.01869	13.9424
																	1.01871	20.2012			1.01871	13.9439
																	1.01873	20.2136			1.01873	13.9452
																	1.01874	20.2258			1.01874	13.9465
																	1.01876	20.2377			1.01876	13.9477
																	1.01878	20.2493			1.01878	13.949
																	1.01879	20.2609			1.01879	13.9503
																	1.01881	20.2728			1.01881	13.951
																	1.01883	20.2843			1.01883	13.9523
																	1.01885	20.2955			1.01885	13.9535
																	1.01886	20.3066			1.01886	13.9541
																	1.01888	20.317			1.01888	13.9554
																	1.0189	20.3276			1.0189	13.9562
																	1.01891	20.338			1.01891	13.9567
																	1.01893	20.3484			1.01893	13.957
																	1.01894	20.3586			1.01895	13.9568
																	1.01896	20.3685			1.01896	13.9566
																	1.01897	20.3785			1.01898	13.9563
																	1.01899	20.3879			1.01899	13.9557
																	1.01901	20.3974			1.01901	13.9555
																	1.01902	20.4071			1.01903	13.9548
																	1.01904	20.4172			1.01904	13.9544
																	1.01906	20.4278			1.01906	13.9543
																	1.01907	20.4388			1.01907	13.9544
																	1.01909	20.4502			1.01909	13.9549
																	1.01911	20.4615			1.01911	13.9555
																	1.01912	20.4731			1.01913	13.9566
																	1.01914	20.4851			1.01914	13.9582
																	1.01916	20.4973			1.01916	13.9598
																	1.01918	20.5101			1.01918	13.9614
																	1.0192	20.5229			1.0192	13.9634
																	1.01921	20.5359			1.01922	13.965
																	1.01923	20.5491			1.01923	13.9669
																	1.01925	20.5616			1.01925	13.9688
																	1.01927	20.5737			1.01927	13.9703
																	1.01929	20.5853			1.01929	13.9714
																	1.0193	20.5969			1.0193	13.9725
																	1.01932	20.6084			1.01932	13.9732
																	1.01934	20.6189			1.01934	13.9735
																	1.01935	20.6289			1.01935	13.9737
																	1.01937	20.6379			1.01937	13.9733
																	1.01938	20.6467			1.01939	13.9725
																	1.0194	20.6554			1.0194	13.9712
																	1.01941	20.6638			1.01942	13.9693
																	1.01943	20.6724			1.01943	13.9679
																	1.01944	20.6812			1.01945	13.9665
																	1.01946	20.6904			1.01946	13.9654
																	1.01948	20.7003			1.01948	13.9647
																	1.01949	20.7106			1.0195	13.9646
																	1.01951	20.7218			1.01951	13.9656
																	1.01953	20.7338			1.01953	13.967
																	1.01955	20.7467			1.01955	13.9691
																	1.01957	20.7604			1.01957	13.9722
																	1.01959	20.7747			1.01959	13.9756
																	1.01961	20.7894			1.01961	13.9792
																	1.01963	20.8038			1.01963	13.9827
																	1.01965	20.8181			1.01965	13.9856
																	1.01967	20.8321			1.01967	13.9881
																	1.01968	20.8456			1.01969	13.9899
																	1.0197	20.8582			1.0197	13.9912
																	1.01972	20.8702			1.01972	13.9917
																	1.01974	20.8814			1.01974	13.9917
																	1.01975	20.8917			1.01975	13.9912
																	1.01977	20.9017			1.01977	13.9905
																	1.01979	20.9111			1.01979	13.9898
																	1.0198	20.9205			1.0198	13.9886
																	1.01982	20.9301			1.01982	13.9879
																	1.01983	20.9392			1.01984	13.9869
																	1.01985	20.9484			1.01985	13.9858
																	1.01987	20.9577			1.01987	13.9847
																	1.01988	20.9665			1.01989	13.9835
																	1.0199	20.9758			1.0199	13.9826
																	1.01992	20.985			1.01992	13.9817
																	1.01993	20.9947			1.01993	13.9809
																	1.01995	21.0048			1.01995	13.9806
																	1.01996	21.0146			1.01997	13.9799
																	1.01998	21.0249			1.01998	13.9796
																	1.02	21.0348			1.02	13.9793
																	1.02002	21.045			1.02002	13.9785
																	1.02003	21.0549			1.02003	13.9778
																	1.02005	21.0645			1.02005	13.9769
																	1.02006	21.074			1.02006	13.9754
																	1.02008	21.0828			1.02008	13.9739
																	1.0201	21.0916			1.0201	13.9723
																	1.02011	21.1001			1.02011	13.9706
																	1.02013	21.1086			1.02013	13.9689
																	1.02014	21.1174			1.02014	13.9673
																	1.02016	21.1263			1.02016	13.9659
																	1.02018	21.1358			1.02018	13.9647
																	1.02019	21.1455			1.02019	13.9637
																	1.02021	21.1552			1.02021	13.9631
																	1.02023	21.1658			1.02023	13.963
																	1.02025	21.1767			1.02024	13.9634
																	1.02026	21.1881			1.02026	13.964
																	1.02028	21.1999			1.02028	13.965
																	1.0203	21.2124			1.0203	13.9665
																	1.02032	21.2251			1.02032	13.9685
																	1.02034	21.238			1.02034	13.9706
																	1.02036	21.2514			1.02036	13.9727
																	1.02038	21.2653			1.02038	13.9749
																	1.0204	21.2791			1.0204	13.9773
																	1.02042	21.2924			1.02041	13.9794
																	1.02043	21.3048			1.02043	13.9809
																	1.02045	21.3166			1.02045	13.982
																	1.02047	21.3279			1.02047	13.9827
																	1.02049	21.3383			1.02048	13.9827
																	1.0205	21.3478			1.0205	13.9821
																	1.02052	21.3568			1.02052	13.9808
																	1.02053	21.3651			1.02053	13.9791
																	1.02055	21.3724			1.02055	13.977
																	1.02057	21.3798			1.02056	13.9748
																	1.02058	21.3872			1.02058	13.9722
																	1.0206	21.395			1.0206	13.9698
																	1.02061	21.4031			1.02061	13.9676
																	1.02063	21.4111			1.02063	13.9655
																	1.02065	21.42			1.02064	13.964
																	1.02066	21.4291			1.02066	13.9625
																	1.02068	21.4384			1.02068	13.9609
																	1.0207	21.4483			1.02069	13.9598
																	1.02071	21.4582			1.02071	13.9589
																	1.02073	21.4687			1.02073	13.9583
																	1.02075	21.4791			1.02074	13.9578
																	1.02077	21.4898			1.02076	13.9575
																	1.02078	21.5005			1.02078	13.9574
																	1.0208	21.5111			1.0208	13.9572
																	1.02082	21.5213			1.02082	13.9573
																	1.02084	21.5311			1.02083	13.9568
																	1.02085	21.5405			1.02085	13.9562
																	1.02087	21.5493			1.02087	13.9554
																	1.02089	21.5584			1.02088	13.9547
																	1.0209	21.5673			1.0209	13.9539
																	1.02092	21.5758			1.02092	13.9527
																	1.02094	21.5844			1.02093	13.9515
																	1.02095	21.593			1.02095	13.9504
																	1.02097	21.6016			1.02097	13.949
																	1.02099	21.6105			1.02099	13.9483
																	1.021	21.6195			1.021	13.9476
																	1.02102	21.6285			1.02102	13.9471
																	1.02104	21.637			1.02104	13.9466
																	1.02105	21.6459			1.02105	13.9461
																	1.02107	21.6551			1.02107	13.9457
																	1.02109	21.6644			1.02109	13.9455
																	1.0211	21.6736			1.02111	13.9452
																	1.02112	21.6835			1.02113	13.9452
																	1.02114	21.6935			1.02114	13.9452
																	1.02116	21.7037			1.02116	13.9452
																	1.02117	21.714			1.02118	13.945
																	1.02119	21.724			1.0212	13.9447
																	1.02121	21.7336			1.02121	13.944
																	1.02123	21.7427			1.02123	13.9428
																	1.02124	21.7516			1.02125	13.9413
																	1.02126	21.7599			1.02126	13.9392
																	1.02127	21.7674			1.02128	13.9365
																	1.02129	21.7746			1.02129	13.9337
																	1.02131	21.7818			1.02131	13.931
																	1.02132	21.7893			1.02132	13.9285
																	1.02134	21.7967			1.02134	13.926
																	1.02135	21.8047			1.02136	13.9241
																	1.02137	21.8132			1.02137	13.9225
																	1.02139	21.8219			1.02139	13.9214
																	1.02141	21.8313			1.02141	13.9204
																	1.02142	21.8407			1.02143	13.9199
																	1.02144	21.8508			1.02145	13.9201
																	1.02146	21.8614			1.02146	13.9206
																	1.02148	21.8727			1.02148	13.9215
																	1.0215	21.8841			1.0215	13.9228
																	1.02152	21.8956			1.02152	13.9241
																	1.02154	21.9076			1.02154	13.9258
																	1.02156	21.9193			1.02156	13.9271
																	1.02157	21.9304			1.02158	13.9279
																	1.02159	21.941			1.0216	13.9282
																	1.02161	21.951			1.02162	13.9276
																	1.02163	21.9603			1.02163	13.926
																	1.02164	21.9682			1.02165	13.9235
																	1.02166	21.9756			1.02166	13.9204
																	1.02167	21.9822			1.02168	13.9167
																	1.02169	21.9883			1.02169	13.9127
																	1.0217	21.9939			1.02171	13.9087
																	1.02172	21.9995			1.02172	13.9047
																	1.02173	22.0056			1.02174	13.9007
																	1.02175	22.0118			1.02175	13.8971
																	1.02177	22.0187			1.02177	13.894
																	1.02178	22.0262			1.02179	13.8912
																	1.0218	22.0342			1.0218	13.8885
																	1.02182	22.0428			1.02182	13.8866
																	1.02183	22.0522			1.02184	13.885
																	1.02185	22.0623			1.02186	13.8836
																	1.02187	22.0728			1.02187	13.8827
																	1.02189	22.0837			1.02189	13.8815
																	1.02191	22.0938			1.02191	13.8802
																	1.02192	22.1031			1.02193	13.8785
																	1.02194	22.1118			1.02194	13.8763
																	1.02196	22.1198			1.02196	13.8736
																	1.02197	22.1274			1.02197	13.8703
																	1.02199	22.1344			1.02199	13.8666
																	1.02201	22.1414			1.022	13.863
																	1.02202	22.148			1.02202	13.8592
																	1.02204	22.155			1.02204	13.8555
																	1.02205	22.1622			1.02205	13.8519
																	1.02207	22.1699			1.02207	13.8486
																	1.02209	22.178			1.02209	13.8457
																	1.0221	22.1859			1.0221	13.8433
																	1.02212	22.194			1.02212	13.841
																	1.02214	22.2024			1.02214	13.839
																	1.02216	22.2108			1.02216	13.8373
																	1.02217	22.2196			1.02217	13.8355
																	1.02219	22.2285			1.02219	13.8339
																	1.02221	22.2377			1.02221	13.8321
																	1.02223	22.2473			1.02223	13.8305
																	1.02225	22.2573			1.02225	13.829
																	1.02226	22.2676			1.02227	13.8274
																	1.02228	22.278			1.02229	13.826
																	1.0223	22.2883			1.0223	13.8241
																	1.02232	22.2983			1.02232	13.8217
																	1.02234	22.308			1.02234	13.8189
																	1.02235	22.3171			1.02236	13.815
																	1.02237	22.3254			1.02237	13.8104
																	1.02239	22.3334			1.02239	13.8048
																	1.02241	22.3408			1.02241	13.7981
																	1.02242	22.348			1.02242	13.7907
																	1.02244	22.3546			1.02244	13.7824
																	1.02245	22.3612			1.02246	13.7733
																	1.02247	22.3676			1.02247	13.7628
																	1.02249	22.3739			1.02249	13.751
																	1.0225	22.3803			1.0225	13.7377
																	1.02252	22.3867			1.02252	13.7223
																	1.02253	22.3932			1.02254	13.7045
																	1.02255	22.4			1.02255	13.6834
																	1.02257	22.4071			1.02257	13.6559
																	1.02259	22.4141			1.02259	13.572
																	1.0226	22.4213			1.02262	12.335
																	1.02262	22.429
																	1.02264	22.4371
																	1.02265	22.4456
																	1.02267	22.4544
																	1.02269	22.4634
																	1.02271	22.4727
																	1.02273	22.4812
																	1.02274	22.4895
																	1.02276	22.4977
																	1.02278	22.5053
																	1.02279	22.5121
																	1.02281	22.5184
																	1.02282	22.524
																	1.02284	22.529
																	1.02285	22.5336
																	1.02287	22.5387
																	1.02288	22.5437
																	1.0229	22.5494
																	1.02292	22.5557
																	1.02293	22.5622
																	1.02295	22.5692
																	1.02297	22.5769
																	1.02299	22.5854
																	1.02301	22.5944
																	1.02302	22.6038
																	1.02304	22.6139
																	1.02306	22.6238
																	1.02308	22.6334
																	1.0231	22.6426
																	1.02312	22.6514
																	1.02314	22.6601
																	1.02315	22.6678
																	1.02317	22.675
																	1.02319	22.6816
																	1.0232	22.6877
																	1.02322	22.6936
																	1.02323	22.6993
																	1.02325	22.7054
																	1.02327	22.7115
																	1.02328	22.7182
																	1.0233	22.7253
																	1.02332	22.7327
																	1.02334	22.7403
																	1.02335	22.7481
																	1.02337	22.7564
																	1.02339	22.7645
																	1.02341	22.7731
																	1.02343	22.7812
																	1.02344	22.789
																	1.02346	22.797
																	1.02348	22.8044
																	1.0235	22.8114
																	1.02351	22.818
																	1.02353	22.8241
																	1.02354	22.8295
																	1.02356	22.8349
																	1.02358	22.8399
																	1.02359	22.8447
																	1.02361	22.8495
																	1.02362	22.8543
																	1.02364	22.8592
																	1.02366	22.8649
																	1.02367	22.8709
																	1.02369	22.8769
																	1.02371	22.8834
																	1.02372	22.89
																	1.02374	22.8966
																	1.02376	22.9036
																	1.02377	22.9103
																	1.02379	22.9168
																	1.02381	22.9232
																	1.02382	22.9297
																	1.02384	22.9363
																	1.02386	22.9423
																	1.02388	22.9483
																	1.02389	22.9548
																	1.02391	22.9617
																	1.02393	22.9682
																	1.02394	22.9742
																	1.02396	22.9801
																	1.02397	22.9852
																	1.02399	22.9903
																	1.02401	22.9956
																	1.02402	23.0011
																	1.02404	23.0071
																	1.02406	23.0136
																	1.02408	23.0205
																	1.02409	23.0282
																	1.02411	23.036
																	1.02413	23.0447
																	1.02415	23.0536
																	1.02417	23.0633
																	1.02419	23.0732
																	1.02421	23.0825
																	1.02423	23.0915
																	1.02425	23.0996
																	1.02426	23.107
																	1.02428	23.1138
																	1.0243	23.1199
																	1.02431	23.1257
																	1.02433	23.1307
																	1.02435	23.1355
																	1.02436	23.1401
																	1.02438	23.1443
																	1.02439	23.1486
																	1.02441	23.1525
																	1.02442	23.1566
																	1.02444	23.1605
																	1.02446	23.1642
																	1.02447	23.1682
																	1.02449	23.1723
																	1.0245	23.1767
																	1.02452	23.1814
																	1.02454	23.1865
																	1.02455	23.1918
																	1.02457	23.1978
																	1.02459	23.2046
																	1.0246	23.2114
																	1.02462	23.2181
																	1.02464	23.2248
																	1.02466	23.231
																	1.02467	23.237
																	1.02469	23.2421
																	1.02471	23.2468
																	1.02472	23.2516
																	1.02474	23.2563
																	1.02475	23.2613
																	1.02477	23.2664
																	1.02479	23.2719
																	1.02481	23.2775
																	1.02482	23.2835
																	1.02484	23.2897
																	1.02486	23.2961
																	1.02488	23.3031
																	1.02489	23.3102
																	1.02491	23.3179
																	1.02493	23.3259
																	1.02495	23.334
																	1.02497	23.3423
																	1.02499	23.3505
																	1.02501	23.3584
																	1.02503	23.3655
																	1.02504	23.3716
																	1.02506	23.3764
																	1.02507	23.3802
																	1.02509	23.383
																	1.0251	23.3854
																	1.02512	23.3874
																	1.02513	23.3897
																	1.02515	23.392
																	1.02516	23.3946
																	1.02518	23.3976
																	1.0252	23.4014
																	1.02521	23.4061
																	1.02523	23.4113
																	1.02525	23.4171
																	1.02526	23.4236
																	1.02528	23.4305
																	1.0253	23.4378
																	1.02532	23.4454
																	1.02534	23.4527
																	1.02536	23.4601
																	1.02538	23.4672
																	1.02539	23.4738
																	1.02541	23.4796
																	1.02543	23.485
																	1.02544	23.4898
																	1.02546	23.4942
																	1.02548	23.4985
																	1.02549	23.5026
																	1.02551	23.5068
																	1.02553	23.5107
																	1.02554	23.5145
																	1.02556	23.5181
																	1.02557	23.5218
																	1.02559	23.5257
																	1.02561	23.5297
																	1.02562	23.5339
																	1.02564	23.538
																	1.02565	23.5418
																	1.02567	23.5461
																	1.02569	23.5505
																	1.02571	23.555
																	1.02572	23.5598
																	1.02574	23.5651
																	1.02576	23.5701
																	1.02577	23.5751
																	1.02579	23.5799
																	1.02581	23.5849
																	1.02582	23.5898
																	1.02584	23.5943
																	1.02586	23.5991
																	1.02587	23.6034
																	1.02589	23.6078
																	1.02591	23.6121
																	1.02592	23.6165
																	1.02594	23.6215
																	1.02596	23.6267
																	1.02598	23.6324
																	1.026	23.6383
																	1.02602	23.6447
																	1.02603	23.6515
																	1.02605	23.6585
																	1.02607	23.6657
																	1.02609	23.6725
																	1.02611	23.6797
																	1.02613	23.6865
																	1.02615	23.6927
																	1.02616	23.6982
																	1.02618	23.7029
																	1.0262	23.7069
																	1.02621	23.7099
																	1.02623	23.7125
																	1.02624	23.7149
																	1.02626	23.7163
																	1.02627	23.7173
																	1.02628	23.718
																	1.0263	23.7185
																	1.02631	23.7195
																	1.02633	23.721
																	1.02634	23.7236
																	1.02636	23.7266
																	1.02638	23.7298
																	1.02639	23.7333
																	1.02641	23.7372
																	1.02643	23.7418
																	1.02645	23.7476
																	1.02647	23.7544
																	1.02648	23.7614
																	1.0265	23.7683
																	1.02652	23.7748
																	1.02654	23.7812
																	1.02656	23.7871
																	1.02657	23.7925
																	1.02659	23.7972
																	1.02661	23.8016
																	1.02663	23.8059
																	1.02664	23.8096
																	1.02666	23.8132
																	1.02668	23.8168
																	1.02669	23.8208
																	1.02671	23.8253
																	1.02673	23.8295
																	1.02674	23.8341
																	1.02676	23.8384
																	1.02678	23.8426
																	1.0268	23.8468
																	1.02681	23.8509
																	1.02683	23.8552
																	1.02685	23.8598
																	1.02686	23.8643
																	1.02688	23.8687
																	1.0269	23.8729
																	1.02691	23.8764
																	1.02693	23.8796
																	1.02695	23.883
																	1.02696	23.886
																	1.02698	23.889
																	1.027	23.8918
																	1.02701	23.8948
																	1.02703	23.8976
																	1.02705	23.9003
																	1.02706	23.9039
																	1.02708	23.9075
																	1.0271	23.9118
																	1.02711	23.9162
																	1.02713	23.9208
																	1.02715	23.9261
																	1.02717	23.9313
																	1.02719	23.9366
																	1.0272	23.9422
																	1.02722	23.9478
																	1.02724	23.9539
																	1.02726	23.9592
																	1.02728	23.9643
																	1.02729	23.9684
																	1.02731	23.9724
																	1.02733	23.9762
																	1.02734	23.9792
																	1.02736	23.9819
																	1.02738	23.9839
																	1.02739	23.9855
																	1.02741	23.9865
																	1.02742	23.9871
																	1.02743	23.988
																	1.02745	23.9887
																	1.02747	23.99
																	1.02748	23.9916
																	1.0275	23.9933
																	1.02751	23.9953
																	1.02753	23.9976
																	1.02755	24.0008
																	1.02756	24.0043
																	1.02758	24.0083
																	1.0276	24.0128
																	1.02762	24.0175
																	1.02763	24.0226
																	1.02765	24.0273
																	1.02767	24.0319
																	1.02769	24.0366
																	1.02771	24.0412
																	1.02772	24.0459
																	1.02774	24.0503
																	1.02776	24.055
																	1.02778	24.0596
																	1.02779	24.064
																	1.02781	24.0684
																	1.02783	24.0728
																	1.02785	24.0773
																	1.02787	24.0816
																	1.02788	24.086
																	1.0279	24.0905
																	1.02792	24.0947
																	1.02794	24.0991
																	1.02795	24.103
																	1.02797	24.1071
																	1.02799	24.1112
																	1.02801	24.115
																	1.02802	24.1191
																	1.02804	24.1226
																	1.02806	24.1261
																	1.02807	24.1285
																	1.02809	24.1303
																	1.0281	24.132
																	1.02812	24.1326
																	1.02813	24.1336
																	1.02815	24.1334
																	1.02816	24.1334
																	1.02818	24.1339
																	1.02819	24.1339
																	1.02821	24.1349
																	1.02822	24.1364
																	1.02824	24.1379
																	1.02826	24.1407
																	1.02827	24.1434
																	1.02829	24.1468
																	1.02831	24.1504
																	1.02833	24.1547
																	1.02835	24.1596
																	1.02836	24.1644
																	1.02838	24.1696
																	1.0284	24.1745
																	1.02842	24.1795
																	1.02844	24.184
																	1.02845	24.1879
																	1.02847	24.1921
																	1.02849	24.1956
																	1.0285	24.1986
																	1.02852	24.2009
																	1.02854	24.2024
																	1.02855	24.2041
																	1.02857	24.205
																	1.02858	24.2061
																	1.0286	24.2078
																	1.02862	24.2095
																	1.02863	24.2122
																	1.02865	24.2152
																	1.02867	24.2188
																	1.02869	24.2237
																	1.02871	24.2287
																	1.02872	24.2343
																	1.02874	24.2397
																	1.02876	24.2447
																	1.02878	24.249
																	1.0288	24.2525
																	1.02881	24.2559
																	1.02883	24.2583
																	1.02885	24.2608
																	1.02886	24.2628
																	1.02888	24.265
																	1.02889	24.2672
																	1.02891	24.2688
																	1.02893	24.2708
																	1.02895	24.2729
																	1.02896	24.2755
																	1.02898	24.2779
																	1.029	24.2801
																	1.02901	24.2827
																	1.02903	24.2848
																	1.02904	24.2871
																	1.02906	24.2894
																	1.02908	24.292
																	1.0291	24.2952
																	1.02911	24.2981
																	1.02913	24.3015
																	1.02915	24.3047
																	1.02916	24.3079
																	1.02918	24.3108
																	1.0292	24.3135
																	1.02922	24.3161
																	1.02923	24.318
																	1.02925	24.3197
																	1.02926	24.321
																	1.02928	24.322
																	1.0293	24.3233
																	1.02931	24.3243
																	1.02933	24.3258
																	1.02934	24.3269
																	1.02936	24.3284
																	1.02938	24.33
																	1.02939	24.3318
																	1.02941	24.3339
																	1.02943	24.336
																	1.02944	24.3385
																	1.02946	24.3414
																	1.02948	24.3448
																	1.0295	24.3484
																	1.02952	24.3522
																	1.02953	24.3567
																	1.02955	24.3612
																	1.02957	24.3659
																	1.02959	24.3702
																	1.02961	24.3745
																	1.02962	24.3784
																	1.02964	24.3811
																	1.02966	24.3831
																	1.02967	24.3843
																	1.02969	24.385
																	1.02971	24.386
																	1.02972	24.3866
																	1.02974	24.3875
																	1.02975	24.3883
																	1.02977	24.3896
																	1.02979	24.3913
																	1.0298	24.3937
																	1.02982	24.3964
																	1.02984	24.3993
																	1.02986	24.4029
																	1.02987	24.4062
																	1.02989	24.41
																	1.02991	24.4135
																	1.02993	24.4167
																	1.02994	24.4198
																	1.02996	24.4222
																	1.02998	24.4241
																	1.02999	24.4252
																	1.03001	24.4256
																	1.03002	24.4258
																	1.03004	24.4259
																	1.03006	24.4265
																	1.03007	24.4267
																	1.03009	24.427
																	1.0301	24.4276
																	1.03012	24.4285
																	1.03014	24.4301
																	1.03015	24.4319
																	1.03017	24.4342
																	1.03019	24.4366
																	1.03021	24.4391
																	1.03022	24.442
																	1.03024	24.445
																	1.03026	24.4482
																	1.03028	24.4515
																	1.03029	24.4547
																	1.03031	24.4581
																	1.03033	24.4615
																	1.03035	24.4648
																	1.03036	24.4672
																	1.03038	24.4691
																	1.0304	24.4703
																	1.03041	24.4716
																	1.03043	24.4727
																	1.03045	24.4738
																	1.03046	24.4753
																	1.03048	24.4768
																	1.0305	24.4782
																	1.03051	24.48
																	1.03053	24.4823
																	1.03055	24.4854
																	1.03057	24.4886
																	1.03058	24.4918
																	1.0306	24.4949
																	1.03062	24.4975
																	1.03064	24.4999
																	1.03065	24.5022
																	1.03067	24.505
																	1.03069	24.5074
																	1.0307	24.5092
																	1.03072	24.5101
																	1.03074	24.511
																	1.03075	24.5118
																	1.03077	24.5128
																	1.03078	24.5132
																	1.0308	24.5135
																	1.03082	24.5138
																	1.03083	24.5135
																	1.03085	24.5131
																	1.03086	24.5125
																	1.03088	24.5126
																	1.03089	24.5133
																	1.03091	24.5142
																	1.03093	24.5163
																	1.03095	24.5189
																	1.03096	24.5221
																	1.03098	24.5255
																	1.031	24.5291
																	1.03102	24.5327
																	1.03104	24.5366
																	1.03106	24.5404
																	1.03107	24.5434
																	1.03109	24.5458
																	1.03111	24.5475
																	1.03112	24.5489
																	1.03114	24.5499
																	1.03116	24.5507
																	1.03117	24.5519
																	1.03119	24.5528
																	1.03121	24.5537
																	1.03122	24.5542
																	1.03124	24.5541
																	1.03125	24.5541
																	1.03127	24.5542
																	1.03129	24.5545
																	1.0313	24.5548
																	1.03132	24.555
																	1.03133	24.5558
																	1.03135	24.5567
																	1.03137	24.5582
																	1.03139	24.56
																	1.0314	24.5624
																	1.03142	24.5656
																	1.03144	24.5688
																	1.03146	24.5721
																	1.03148	24.5753
																	1.03149	24.5782
																	1.03151	24.5806
																	1.03153	24.5826
																	1.03155	24.5845
																	1.03156	24.5858
																	1.03158	24.5872
																	1.0316	24.5883
																	1.03161	24.5896
																	1.03163	24.5912
																	1.03165	24.5928
																	1.03166	24.5947
																	1.03168	24.5965
																	1.0317	24.5984
																	1.03172	24.6008
																	1.03174	24.603
																	1.03175	24.6055
																	1.03177	24.6075
																	1.03179	24.6094
																	1.0318	24.6115
																	1.03182	24.6135
																	1.03184	24.615
																	1.03186	24.6162
																	1.03187	24.6169
																	1.03189	24.6166
																	1.0319	24.6153
																	1.03192	24.6135
																	1.03193	24.6114
																	1.03194	24.6093
																	1.03196	24.6071
																	1.03197	24.6048
																	1.03199	24.6031
																	1.032	24.6022
																	1.03202	24.6015
																	1.03203	24.6017
																	1.03205	24.6023
																	1.03207	24.6037
																	1.03209	24.6056
																	1.0321	24.6079
																	1.03212	24.6107
																	1.03214	24.6142
																	1.03216	24.618
																	1.03218	24.6223
																	1.0322	24.6264
																	1.03222	24.63
																	1.03223	24.634
																	1.03225	24.6369
																	1.03227	24.6396
																	1.03229	24.6415
																	1.03231	24.6429
																	1.03232	24.6444
																	1.03234	24.6455
																	1.03236	24.6469
																	1.03237	24.6478
																	1.03239	24.6487
																	1.03241	24.6496
																	1.03242	24.6505
																	1.03244	24.6517
																	1.03246	24.6528
																	1.03247	24.6536
																	1.03249	24.6539
																	1.03251	24.654
																	1.03252	24.6542
																	1.03254	24.6547
																	1.03256	24.6552
																	1.03257	24.6555
																	1.03259	24.6562
																	1.0326	24.6569
																	1.03262	24.6571
																	1.03264	24.6571
																	1.03265	24.6572
																	1.03267	24.657
																	1.03268	24.6565
																	1.0327	24.6563
																	1.03272	24.6557
																	1.03273	24.6557
																	1.03275	24.6557
																	1.03277	24.6558
																	1.03278	24.6566
																	1.0328	24.6576
																	1.03282	24.6593
																	1.03283	24.6613
																	1.03285	24.6635
																	1.03287	24.6656
																	1.03289	24.6676
																	1.03291	24.67
																	1.03292	24.6723
																	1.03294	24.6746
																	1.03296	24.6769
																	1.03298	24.6786
																	1.03299	24.6799
																	1.03301	24.6805
																	1.03303	24.6811
																	1.03304	24.6808
																	1.03306	24.6803
																	1.03307	24.6791
																	1.03309	24.6775
																	1.0331	24.6754
																	1.03312	24.6733
																	1.03313	24.6715
																	1.03315	24.67
																	1.03316	24.6691
																	1.03318	24.6686
																	1.0332	24.6689
																	1.03321	24.6698
																	1.03323	24.6715
																	1.03325	24.6738
																	1.03327	24.6774
																	1.03329	24.6816
																	1.03331	24.686
																	1.03333	24.6903
																	1.03335	24.6943
																	1.03337	24.6982
																	1.03338	24.7007
																	1.0334	24.7027
																	1.03342	24.7041
																	1.03344	24.7051
																	1.03345	24.706
																	1.03347	24.706
																	1.03349	24.7061
																	1.0335	24.7059
																	1.03352	24.7059
																	1.03353	24.7059
																	1.03355	24.7058
																	1.03357	24.7057
																	1.03358	24.7054
																	1.0336	24.7047
																	1.03362	24.7045
																	1.03363	24.7042
																	1.03365	24.7043
																	1.03367	24.7044
																	1.03368	24.7048
																	1.0337	24.7049
																	1.03371	24.7051
																	1.03373	24.705
																	1.03375	24.7045
																	1.03376	24.7037
																	1.03378	24.7027
																	1.03379	24.7017
																	1.03381	24.7004
																	1.03382	24.6992
																	1.03384	24.6979
																	1.03386	24.6974
																	1.03387	24.6971
																	1.03389	24.6971
																	1.03391	24.6974
																	1.03392	24.6978
																	1.03394	24.699
																	1.03396	24.7004
																	1.03398	24.7022
																	1.03399	24.7045
																	1.03401	24.7072
[truncated: 72,455 more rows]

## Sheet: Figure 3
a Thermo-mechanical numerical test (only numerical data is displayed, for experimental data go to sheet Figure 1)							b Mechano-electrical numerical test (only numerical data is displayed, for experimental data go to sheet Figure 1)							c Electro-thermal numerical test (only numerical data is displayed, for experimental data go to sheet Figure 1)												d Fully-coupled numerical test (only numerical data is displayed, for experimental data go to sheet Figure 1)
Longitudinal		Transverse		Oblique			Longitudinal		Transverse		Oblique			Longitudinal			Transverse			Oblique						Longitudinal
Stretch	Stress [MPa]	Stretch	Stress [MPa]	Stretch	Stress [MPa]		Stretch	Eff Resist ivity (Ohm*m)	Stretch	Eff Resist ivity (Ohm*m)	Stretch	Eff Resist ivity (Ohm*m)		Time (s)	Temp (ºC)	Eff Resist ivity (Ohm*m)	Time (s)	Temp (ºC)	Eff Resist ivity (Ohm*m)	Time (s)	Temp (ºC)	Eff Resist ivity (Ohm*m)				Time (min)	Temp (ºC)	Eff Resistivity (Ohm*m)	Stress [MPa]	Stretch
1	0	1	0	1	0		1	0.104419	1	0.177354	1	0.139904		0	25	0.103651	0	25	0.175944	0	25	0.138774				0	25	0.105667	0	1
1.001	1.42761	1.001	1.1937	1.001	1.2458		1.0005	0.104554	1.0005	0.179492	1.0005	0.140348		5	26.6914	0.106107	5	26.0174	0.178407	5	26.2805	0.141245				0.0691667	25.8096	0.105667	-2.86338e-33	1
1.002	2.86264	1.002	2.39348	1.002	2.49794		1.001	0.10469	1.001	0.181692	1.001	0.140795		10	28.2157	0.108563	10	26.9439	0.18087	10	27.442	0.143716				0.14525	26.6372	0.106966	-3.45311e-34	1
1.003	4.30461	1.003	3.59927	1.003	3.75646		1.0015	0.104826	1.0015	0.183962	1.0015	0.141246		15	29.6476	0.110978	15	27.8203	0.183284	15	28.5378	0.14614				0.228942	27.4835	0.10833	-1.38502e-34	1
1.00399	5.7542	1.00399	4.81119	1.00399	5.02136		1.002	0.104963	1.002	0.186299	1.002	0.141701		20	30.9194	0.113263	20	28.6094	0.185543	20	29.5192	0.148417				0.321002	28.347	0.10976	-7.53191e-35	1
1.00499	7.21113	1.00499	6.02909	1.00499	6.29254		1.0025	0.105099	1.0025	0.188717	1.0025	0.142159		25	32.1459	0.115505	25	29.3736	0.187754	25	30.468	0.150647				0.422269	29.2248	0.111255	-4.53533e-35	1
1.00598	8.67531	1.00598	7.25335	1.00598	7.57032		1.003	0.105236	1.003	0.191204	1.003	0.142622		30	33.2041	0.11759	30	30.0449	0.189785	30	31.2956	0.152705				0.533663	30.1131	0.112813	-2.99753e-35	1
1.00698	10.1467	1.00698	8.4835	1.00698	8.8543		1.0035	0.105374	1.0035	0.193767	1.0035	0.143088		35	34.2623	0.119675	35	30.7162	0.191817	35	32.1233	0.154764				0.656196	31.0072	0.11443	-2.16724e-35	1
1.00797	11.6251	1.00797	9.71969	1.00797	10.1447		1.004	0.105512	1.004	0.196417	1.004	0.143559		40	35.1992	0.121625	40	31.3192	0.193704	40	32.8624	0.156681				0.790982	31.9019	0.116098	-1.69109e-35	1
1.00896	13.1119	1.00896	10.9621	1.00896	11.4416		1.0045	0.10565	1.0045	0.199145	1.0045	0.144033		45	36.0466	0.123476	45	31.8718	0.195484	45	33.5362	0.158493				0.939247	32.7917	0.11781	-1.39846e-35	1
1.00995	14.6059	1.00995	12.2107	1.00995	12.7451		1.005	0.105788	1.005	0.201967	1.005	0.144512		50	36.894	0.125327	50	32.4244	0.197265	50	34.2101	0.160306				1.10234	33.6705	0.119555	-1.20517e-35	1
1.01094	16.1063	1.01094	13.4657	1.01094	14.0551		1.0055	0.105927	1.0055	0.204882	1.0055	0.144994		55	37.7119	0.127138	55	32.96	0.199005	55	34.8621	0.162079				1.28174	34.5325	0.121322	-1.06853e-35	1
1.01193	17.6137	1.01193	14.7268	1.01193	15.3714		1.006	0.106066	1.006	0.207885	1.006	0.145482		60	38.3606	0.128721	60	33.3975	0.200514	60	35.3885	0.16362				1.47908	35.372	0.123098	-9.66095e-36	1
1.01292	19.1114	1.01292	15.9938	1.01292	16.6933		1.0065	0.106205	1.0065	0.210968	1.0065	0.145973		65	39.0093	0.130304	65	33.8351	0.202023	65	35.9149	0.165161				1.66667	36.0851	0.124652	-8.86927e-36	1
1.0139	20.601	1.0139	17.2661	1.0139	18.0213		1.007	0.106345	1.007	0.214162	1.007	0.146468		70	39.6579	0.131887	70	34.2727	0.203531	70	36.4413	0.166702				1.87301	36.7815	0.126211	-8.22503e-36	1
1.01489	21.5803	1.01489	18.5452	1.01489	19.3387		1.0075	0.106485	1.0075	0.217468	1.0075	0.146969		75	40.3066	0.13347	75	34.7102	0.20504	75	36.9678	0.168243				2.09999	37.4572	0.127765	-7.68508e-36	1
1.01587	22.4914	1.01587	19.7851	1.01587	20.6204		1.008	0.106625	1.008	0.220826	1.008	0.147471		80	40.8503	0.134889	80	35.0851	0.206388	80	37.4148	0.169622				2.34967	38.1094	0.129306	-7.22198e-36	1
1.01686	22.858	1.01686	20.9715	1.01686	21.5757		1.0085	0.106766	1.0085	0.224374	1.0085	0.147981		85	41.3473	0.136236	85	35.4322	0.207665	85	37.8267	0.170929				2.62432	38.7355	0.130825	-6.81739e-36	1
1.01784	23.2178	1.01784	21.8663	1.01784	22.3771		1.009	0.106907	1.009	0.227956	1.009	0.148492		90	41.8444	0.137582	90	35.7793	0.208942	90	38.2385	0.172235				2.92643	39.3343	0.132315	-6.45849e-36	1
1.01882	23.2904	1.01882	22.6444	1.01882	22.8174		1.0095	0.107049	1.0095	0.231726	1.0095	0.149012		95	42.3415	0.138929	95	36.1265	0.210219	95	38.6504	0.173542				3.25875	39.9051	0.133772	-6.13603e-36	1
1.0198	23.3631			1.0198	23.1546		1.01	0.10719	1.01	0.235525	1.01	0.149531		100	42.8385	0.140275	100	36.4736	0.211495	100	39.0622	0.174848				3.6243	40.4482	0.135193	-5.84308e-36	1
1.02078	23.3759			1.02078	23.2821									105	43.2021	0.141359	105	36.738	0.212529	105	39.3709	0.175903				4.02641	40.9645	0.136578	-5.57442e-36	1
1.02176	23.366			1.02176	23.3913									110	43.5656	0.142442	110	37.0024	0.213562	110	39.6796	0.176957				4.46873	41.4554	0.137926	-5.32599e-36	1
1.02274	23.3522			1.02274	23.4064									115	43.9292	0.143525	115	37.2668	0.214595	115	39.9883	0.178012				4.95529	41.9224	0.139238	-5.09468e-36	1
1.02372	23.3225			1.02372	23.4215									120	44.2928	0.144608	120	37.5312	0.215629	120	40.297	0.179066				5	41.9647	0.139359	-4.95728e-36	1
1.02469	23.2928													125	44.6563	0.145692	125	37.7957	0.216662	125	40.6056	0.180121				5.00833	41.9724	0.139658	0.804221	1.0005
1.02567	23.2612													130	45.0199	0.146775	130	38.0601	0.217696	130	40.9143	0.181175				5.01708	41.9803	0.139973	1.6502	1.00103
1.02664	23.2271													135	45.2855	0.147632	135	38.261	0.218523	135	41.1452	0.182015				5.02627	41.9884	0.140304	2.54021	1.00158
1.02762	23.193													140	45.5402	0.148464	140	38.4549	0.219328	140	41.3674	0.182832				5.03592	41.9967	0.140652	3.47665	1.00216
1.02859	23.1585													145	45.7948	0.149296	145	38.6487	0.220133	145	41.5897	0.183648				5.04605	42.0051	0.141019	4.46206	1.00276
1.02956	23.1236													150	46.0495	0.150128	150	38.8426	0.220938	150	41.8119	0.184465				5.05668	42.0137	0.141404	5.49915	1.0034
1.03053	23.0886													155	46.3042	0.15096	155	39.0364	0.221742	155	42.0341	0.185281				5.06785	42.0224	0.141809	6.59079	1.00407
1.0315	23.0535													160	46.5588	0.151793	160	39.2302	0.222547	160	42.2563	0.186097				5.07958	42.0312	0.142235	7.74003	1.00477
1.03247	23.0185													165	46.8135	0.152625	165	39.4241	0.223352	165	42.4785	0.186914				5.09189	42.0401	0.142684	8.95009	1.00551
1.03343	22.9834													170	47.0682	0.153457	170	39.6179	0.224157	170	42.7007	0.18773				5.10482	42.0491	0.143156	10.2244	1.00629
1.0344	22.9482													175	47.2434	0.154079	175	39.7575	0.22477	175	42.8578	0.188347				5.11839	42.0581	0.143653	11.5667	1.0071
1.03537	22.9131													180	47.416	0.154694	180	39.8952	0.225376	180	43.0127	0.188957				5.13264	42.0672	0.144175	12.9808	1.00796
1.03633	22.8781													185	47.5887	0.155309	185	40.033	0.225983	185	43.1677	0.189568				5.14761	42.0761	0.144726	14.4709	1.00886
1.0373	22.843													190	47.7613	0.155924	190	40.1708	0.22659	190	43.3226	0.190178				5.16332	42.085	0.145306	16.0415	1.0098
1.03826	22.8078													195	47.9339	0.156539	195	40.3086	0.227196	195	43.4776	0.190788				5.17982	42.0938	0.145916	17.6972	1.01079
1.03922	22.7726													200	48.1066	0.157154	200	40.4464	0.227803	200	43.6325	0.191399				5.19715	42.1023	0.146558	19.4429	1.01183
1.04018	22.7377													205	48.2792	0.157769	205	40.5841	0.22841	205	43.7875	0.192009				5.21534	42.1106	0.147234	21.2833	1.01292
1.04114	22.7027													210	48.4518	0.158384	210	40.7219	0.229016	210	43.9424	0.19262				5.23444	42.1186	0.147926	23.1848	1.01407
1.0421	22.6676													215	48.6245	0.158999	215	40.8597	0.229623	215	44.0974	0.19323				5.25449	42.1264	0.148478	24.8026	1.01527
1.04306	22.6323													220	48.7971	0.159614	220	40.9975	0.23023	220	44.2523	0.19384				5.27555	42.1343	0.148754	25.8066	1.01653
1.04402	22.5974													225	48.9317	0.160117	225	41.1077	0.230731	225	44.375	0.194342				5.29766	42.1428	0.148788	26.2436	1.01786
1.04497	22.5625													230	49.0467	0.160561	230	41.2037	0.231178	230	44.481	0.194788				5.32088	42.1518	0.148702	26.3635	1.01925
1.04593	22.5275													235	49.1617	0.161006	235	41.2996	0.231626	235	44.587	0.195234				5.34525	42.1617	0.148578	26.342	1.02072
1.04688	22.4923													240	49.2766	0.16145	240	41.3956	0.232073	240	44.693	0.19568				5.37085	42.1723	0.148458	26.2608	1.02225
1.04784	22.457													245	49.3916	0.161895	245	41.4916	0.23252	245	44.799	0.196126				5.39773	42.1837	0.148358	26.1514	1.02386
1.04879	22.4221													250	49.5066	0.162339	250	41.5875	0.232967	250	44.905	0.196572				5.42595	42.1959	0.148291	26.0242	1.02556
1.04974	22.3872													255	49.6215	0.162783	255	41.6835	0.233414	255	45.0109	0.197018				5.45558	42.209	0.148265	25.8813	1.02733
1.05069	22.3521													260	49.7365	0.163228	260	41.7795	0.233861	260	45.1169	0.197464				5.48669	42.2228	0.148287	25.7211	1.0292
1.05164	22.3169													265	49.8515	0.163672	265	41.8754	0.234308	265	45.2229	0.19791				5.51936	42.2373	0.148371	25.5401	1.03116
1.05259	22.2816													270	49.9664	0.164116	270	41.9714	0.234756	270	45.3289	0.198356				5.55366	42.2525	0.148529	25.3326	1.03322
1.05354	22.2474													275	50.0814	0.164561	275	42.0674	0.235203	275	45.4349	0.198802				5.58967	42.2681	0.148784	25.0905	1.03538
1.05449	22.2148													280	50.1964	0.165005	280	42.1634	0.23565	280	45.5408	0.199248				5.62749	42.284	0.149166	24.8019	1.03765
1.05543	22.1821													285	50.3113	0.165449	285	42.2593	0.236097	285	45.6468	0.199694				5.6672	42.2999	0.149727	24.4505	1.04003
1.05638	22.1493													290	50.4163	0.165861	290	42.3476	0.236513	290	45.7441	0.200108				5.70889	42.3153	0.150547	24.0146	1.04253
1.05733	22.1163													295	50.4924	0.166179	295	42.4137	0.236837	295	45.8158	0.20043				5.75267	42.3292	0.151801	23.473	1.04516
1.05827	22.0833													300	50.5684	0.166497	300	42.4797	0.237162	300	45.8875	0.200751				5.79864	42.3401	0.153841	22.8096	1.04792
														305	50.6445	0.166814	305	42.5457	0.237487	305	45.9593	0.201072				5.8469	42.3445	0.157449	22.0248	1.05081
														310	50.7205	0.167132	310	42.6117	0.237811	310	46.031	0.201394				5.92292	42.3287	0.167545	21.2984	1.05538
														315	50.7966	0.16745	315	42.6777	0.238136	315	46.1028	0.201715				5.94952	42.3164	0.172424	21.1099	1.05697
														320	50.8726	0.167767	320	42.7438	0.23846	320	46.1745	0.202037				5.97746	42.2976	0.178938	20.8553	1.05865
														325	50.9487	0.168085	325	42.8098	0.238785	325	46.2463	0.202358				6.00679	42.2704	0.187385	20.6226	1.06041
														330	51.0247	0.168403	330	42.8758	0.23911	330	46.318	0.20268				6.03759	42.2325	0.198308	20.4328	1.06226
														335	51.1007	0.168721	335	42.9418	0.239434	335	46.3897	0.203001				6.06993	42.1815	0.212573	20.2907	1.0642
														340	51.1768	0.169038	340	43.0078	0.239759	340	46.4615	0.203322				6.10389	42.1142	0.231605	20.1948	1.06623
														345	51.2528	0.169356	345	43.0739	0.240084	345	46.5332	0.203644				6.13955	42.0268	0.257795	20.1428	1.06837
														350	51.3289	0.169674	350	43.1399	0.240408	350	46.605	0.203965				6.17698	41.9153	0.295201	20.1334	1.07062
														355	51.4049	0.169991	355	43.2059	0.240733	355	46.6767	0.204287				6.21629	41.7751	0.350817	20.1655	1.07298
														360	51.481	0.170309	360	43.2719	0.241057	360	46.7485	0.204608				6.25757	41.6025	0.437191	20.233	1.07545
														365	51.557	0.170627	365	43.3379	0.241382	365	46.8202	0.20493				6.30091	41.3954	0.578459	20.3192	1.07805
														370	51.6331	0.170944	370	43.404	0.241707	370	46.8919	0.205251				6.34641	41.1538	0.825785	20.395	1.08078
														375	51.7091	0.171262	375	43.47	0.242031	375	46.9637	0.205572				6.39419	40.8803	1.29785	20.4284	1.08365
														380	51.7633	0.171502	380	43.5183	0.242278	380	47.0156	0.205816				6.46945	40.4299	2.90489	20.7952	1.08817
														385	51.8131	0.171725	385	43.563	0.242509	385	47.0635	0.206044				6.49579	40.2711	4.04657	20.8264	1.08975
														390	51.8628	0.171949	390	43.6077	0.242741	390	47.1114	0.206271				6.52344	40.1044	5.98898	20.7526	1.09141
														395	51.9126	0.172173	395	43.6524	0.242972	395	47.1593	0.206499				6.55248	39.9302	9.31542	20.6439	1.09315
														400	51.9624	0.172397	400	43.6971	0.243203	400	47.2072	0.206726				6.58297	39.7491	15.2252	20.5119	1.09498
														405	52.0122	0.172621	405	43.7418	0.243434	405	47.2551	0.206954				6.61499	39.5616	26.1818	20.3582	1.0969
														410	52.0619	0.172845	410	43.7865	0.243665	410	47.303	0.207182				6.6486	39.3679	47.3996	20.1829	1.09892
														415	52.1117	0.173069	415	43.8312	0.243896	415	47.3509	0.207409				6.6839	39.1684	90.2687	19.9863	1.10103
														420	52.1615	0.173293	420	43.8759	0.244128	420	47.3988	0.207637				6.72096	38.9634	180.344	19.7677	1.10326
														425	52.2113	0.173516	425	43.9206	0.244359	425	47.4467	0.207865				6.75988	38.7529	375.995	19.526	1.10559
														430	52.261	0.17374	430	43.9653	0.24459	430	47.4946	0.208092				6.79879	38.5472	776.841	19.3188	1.10793
														435	52.3108	0.173964	435	44.0099	0.244821	435	47.5425	0.20832				6.83771	38.3462	1586.59	19.0951	1.11026
														440	52.3606	0.174188	440	44.0546	0.245052	440	47.5904	0.208548				6.87662	38.1498	3172.56	18.8607	1.1126
														445	52.4103	0.174412	445	44.0993	0.245283	445	47.6383	0.208775				6.91554	37.958	6164.01	18.6165	1.11493
														450	52.4601	0.174636	450	44.144	0.245515	450	47.6862	0.209003				6.91667	37.9524	6234.48	18.6719	1.115
														455	52.5099	0.17486	455	44.1887	0.245746	455	47.734	0.209231
														460	52.5597	0.175084	460	44.2334	0.245977	460	47.7819	0.209458
														465	52.6094	0.175308	465	44.2781	0.246208	465	47.8298	0.209686
														470	52.6592	0.175531	470	44.3228	0.246439	470	47.8777	0.209914
														475	52.709	0.175755	475	44.3675	0.24667	475	47.9256	0.210141
														480	52.7588	0.175979	480	44.4122	0.246902	480	47.9735	0.210369
														485	52.8085	0.176203	485	44.4569	0.247133	485	48.0214	0.210597
														490	52.8555	0.176416	490	44.4993	0.247353	490	48.0668	0.210814
														495	52.89	0.176581	495	44.5311	0.247525	495	48.1005	0.210982
														500	52.9245	0.176746	500	44.563	0.247696	500	48.1342	0.21115
														505	52.9591	0.176912	505	44.5948	0.247868	505	48.168	0.211319
														510	52.9936	0.177077	510	44.6266	0.24804	510	48.2017	0.211487
														515	53.0281	0.177242	515	44.6585	0.248211	515	48.2354	0.211656
														520	53.0626	0.177407	520	44.6903	0.248383	520	48.2692	0.211824
														525	53.0971	0.177572	525	44.7221	0.248555	525	48.3029	0.211992
														530	53.1316	0.177737	530	44.7539	0.248726	530	48.3366	0.212161
														535	53.1661	0.177902	535	44.7858	0.248898	535	48.3704	0.212329
														540	53.2006	0.178067	540	44.8176	0.24907	540	48.4041	0.212498
														545	53.2351	0.178232	545	44.8494	0.249241	545	48.4378	0.212666
														550	53.2696	0.178397	550	44.8813	0.249413	550	48.4715	0.212834
														555	53.3041	0.178563	555	44.9131	0.249584	555	48.5053	0.213003
														560	53.3386	0.178728	560	44.9449	0.249756	560	48.539	0.213171
														565	53.3731	0.178893	565	44.9768	0.249928	565	48.5727	0.21334
														570	53.4076	0.179058	570	45.0086	0.250099	570	48.6065	0.213508
														575	53.4421	0.179223	575	45.0404	0.250271	575	48.6402	0.213676
														580	53.4766	0.179388	580	45.0722	0.250443	580	48.6739	0.213845
														585	53.5111	0.179553	585	45.1041	0.250614	585	48.7077	0.214013
														590	53.5456	0.179718	590	45.1359	0.250786	590	48.7414	0.214182
														595	53.5801	0.179883	595	45.1677	0.250958	595	48.7751	0.21435
														600	53.6146	0.180048	600	45.1996	0.251129	600	48.8089	0.214518
	1	1.0005	1.001	1.0015	1.002	1.0025	1.003	1.0035	1.004	1.0045	1.005	1.0055	1.006	1.0065	1.007	1.0075	1.008	1.0085	1.009	1.0095	1.01	0.104419	0.104554	0.10469	0.104826	0.104963	0.105099	0.105236	0.105374	0.105512	0.10565	0.105788	0.105927	0.106066	0.106205	0.106345	0.106485	0.106625	0.106766	0.106907	0.107049	0.10719
	1
	1.0005
	1.001
	1.0015
	1.002
	1.0025
	1.003
	1.0035
	1.004
	1.0045
	1.005
	1.0055
	1.006
	1.0065
	1.007
	1.0075
	1.008
	1.0085
	1.009
	1.0095
	1.01
	0.104419
	0.104554
	0.10469
	0.104826
	0.104963
	0.105099
	0.105236
	0.105374
	0.105512
	0.10565
	0.105788
	0.105927
	0.106066
	0.106205
	0.106345
	0.106485
	0.106625
	0.106766
	0.106907
	0.107049
	0.10719

## Sheet: Figure 4
a - Effect of adhesion zones									b - Offset effect									b - Layer height effect									b - Layer width effect									c - Effect of layers' alternation
Longitudinal Adhesion		Transverse Adhesion		Longitudinal Non-Adhesion		Transverse Non-Adhesion			Longitudinal small pore		Transverse small pore		Longitudinal big pore		Transverse big pore			Longitudinal 0.2mm		Transverse 0.2mm		Longitudinal 0.4mm		Transverse 0.4mm			Longitudinal 0.4mm		Transverse 0.4mm		Longitudinal 0.6mm		Transverse 0.6mm			Stack 0/90			Stack +-45			Oblique
Stretch	Eff Resist ivity (Ohm*m)	Stretch	Eff Resist ivity (Ohm*m)	Stretch	Eff Resist ivity (Ohm*m)	Stretch	Eff Resist ivity (Ohm*m)		Stretch	Eff Resist ivity (Ohm*m)	Stretch	Eff Resist ivity (Ohm*m)	Stretch	Eff Resist ivity (Ohm*m)	Stretch	Eff Resist ivity (Ohm*m)		Stretch	Eff Resist ivity (Ohm*m)	Stretch	Eff Resist ivity (Ohm*m)	Stretch	Eff Resist ivity (Ohm*m)	Stretch	Eff Resist ivity (Ohm*m)		Stretch	Eff Resist ivity (Ohm*m)	Stretch	Eff Resist ivity (Ohm*m)	Stretch	Eff Resist ivity (Ohm*m)	Stretch	Eff Resist ivity (Ohm*m)		Stretch	Stress [MPa]	Eff Resistivity (Ohm*m)	Stretch	Stress [MPa]	Eff Resistivity (Ohm*m)	Stretch	Stress [MPa]	Eff Resistivity (Ohm*m)
1	0.0962725	1	0.160717	1	0.0930041	1	0.102591		1	0.0905731	1	0.127881	1	0.0962725	1	0.160717		1	0.0962725	1	0.160717	1	0.0959255	1	0.174066		1	0.0962725	1	0.160717	1	0.0924178	1	0.129149		1	0	0.115368	1	0	0.115371	1	0	0.120404
1.0005	0.0966525	1.0005	0.162029	1.0005	0.0933712	1.0005	0.103048		1.0005	0.0909306	1.0005	0.128608	1.0005	0.0966525	1.0005	0.162029		1.0005	0.0966525	1.0005	0.162029	1.0005	0.0963041	1.0005	0.175468		1.0005	0.0966525	1.0005	0.162029	1.0005	0.0927826	1.0005	0.130023		1.0005	0.990083	0.115949	1.0005	0.964204	0.115847	1.0005	0.928158	0.120923
1.001	0.0970325	1.001	0.163342	1.001	0.0937384	1.001	0.103506		1.001	0.0912881	1.001	0.129335	1.001	0.0970325	1.001	0.163342		1.001	0.0970325	1.001	0.163342	1.001	0.0966828	1.001	0.176869		1.001	0.0970325	1.001	0.163342	1.001	0.0931475	1.001	0.130898		1.001	1.98015	0.11653	1.001	1.92844	0.116323	1.001	1.85636	0.121442
1.0015	0.0974156	1.0015	0.164684	1.0015	0.0941085	1.0015	0.103969		1.0015	0.0916486	1.0015	0.130072	1.0015	0.0974156	1.0015	0.164684		1.0015	0.0974156	1.0015	0.164684	1.0015	0.0970645	1.0015	0.178303		1.0015	0.0974156	1.0015	0.164684	1.0015	0.0935152	1.0015	0.13179		1.0015	2.9702	0.117118	1.0015	2.89269	0.116804	1.0015	2.78459	0.121966
1.002	0.0978018	1.002	0.166057	1.002	0.0944815	1.002	0.104437		1.002	0.0920119	1.002	0.130819	1.002	0.0978018	1.002	0.166057		1.002	0.0978018	1.002	0.166057	1.002	0.0974494	1.002	0.179768		1.002	0.0978018	1.002	0.166057	1.002	0.093886	1.002	0.132699		1.002	3.96024	0.117714	1.002	3.85698	0.117288	1.002	3.71286	0.122495
1.0025	0.0981912	1.0025	0.167468	1.0025	0.0948577	1.0025	0.104912		1.0025	0.0923783	1.0025	0.131578	1.0025	0.0981912	1.0025	0.167468		1.0025	0.0981912	1.0025	0.167468	1.0025	0.0978373	1.0025	0.181273		1.0025	0.0981912	1.0025	0.167468	1.0025	0.0942598	1.0025	0.133631		1.0025	4.95017	0.118317	1.0025	4.82127	0.117778	1.0025	4.64115	0.123031
1.003	0.0985837	1.003	0.168905	1.003	0.0952369	1.003	0.105391		1.003	0.0927475	1.003	0.132346	1.003	0.0985837	1.003	0.168905		1.003	0.0985837	1.003	0.168905	1.003	0.0982284	1.003	0.182806		1.003	0.0985837	1.003	0.168905	1.003	0.0946366	1.003	0.134577		1.003	5.94009	0.118928	1.003	5.78557	0.118272	1.003	5.56944	0.123571
1.0035	0.0989796	1.0035	0.170399	1.0035	0.0956193	1.0035	0.105876		1.0035	0.0931199	1.0035	0.133129	1.0035	0.0989796	1.0035	0.170399		1.0035	0.0989796	1.0035	0.170399	1.0035	0.0986229	1.0035	0.184402		1.0035	0.0989796	1.0035	0.170399	1.0035	0.0950166	1.0035	0.135558		1.0035	6.92897	0.11955	1.0035	6.7489	0.118771	1.0035	6.49644	0.124118
1.004	0.0993786	1.004	0.171921	1.004	0.0960048	1.004	0.106367		1.004	0.0934953	1.004	0.133921	1.004	0.0993786	1.004	0.171921		1.004	0.0993786	1.004	0.171921	1.004	0.0990204	1.004	0.186027		1.004	0.0993786	1.004	0.171921	1.004	0.0953996	1.004	0.136555		1.004	7.91781	0.120178	1.004	7.71221	0.119275	1.004	7.42341	0.12467
1.0045	0.099781	1.0045	0.173512	1.0045	0.0963935	1.0045	0.106863		1.0045	0.0938739	1.0045	0.134729	1.0045	0.099781	1.0045	0.173512		1.0045	0.099781	1.0045	0.173512	1.0045	0.0994213	1.0045	0.187721		1.0045	0.099781	1.0045	0.173512	1.0045	0.0957859	1.0045	0.137591		1.0045	8.90498	0.120819	1.0045	8.67203	0.119783	1.0045	8.34534	0.125231
1.005	0.100187	1.005	0.175176	1.005	0.0967854	1.005	0.107365		1.005	0.0942556	1.005	0.135552	1.005	0.100187	1.005	0.175176		1.005	0.100187	1.005	0.175176	1.005	0.0998256	1.005	0.189488		1.005	0.100187	1.005	0.175176	1.005	0.0961753	1.005	0.13867		1.005	9.89045	0.121474	1.005	9.6283	0.120298	1.005	9.26214	0.125799
1.0055	0.100596	1.0055	0.176873	1.0055	0.0971806	1.0055	0.107871		1.0055	0.0946404	1.0055	0.136385	1.0055	0.100596	1.0055	0.176873		1.0055	0.100596	1.0055	0.176873	1.0055	0.100233	1.0055	0.191302		1.0055	0.100596	1.0055	0.176873	1.0055	0.096568	1.0055	0.139766		1.0055	10.8759	0.122135	1.0055	10.5846	0.120817	1.0055	10.1789	0.126372
1.006	0.101008	1.006	0.178646	1.006	0.0975791	1.006	0.108383		1.006	0.0950285	1.006	0.137236	1.006	0.101008	1.006	0.178646		1.006	0.101008	1.006	0.178646	1.006	0.100644	1.006	0.193185		1.006	0.101008	1.006	0.178646	1.006	0.096964	1.006	0.140902		1.006	11.86	0.122811	1.006	11.5349	0.121343	1.006	11.0853	0.126958
1.0065	0.101424	1.0065	0.180566	1.0065	0.097981	1.0065	0.108903		1.0065	0.0954199	1.0065	0.138116	1.0065	0.101424	1.0065	0.180566		1.0065	0.101424	1.0065	0.180566	1.0065	0.101059	1.0065	0.195217		1.0065	0.101424	1.0065	0.180566	1.0065	0.0973633	1.0065	0.142113		1.0065	12.8407	0.123511	1.0065	12.4696	0.121881	1.0065	11.9644	0.12757
1.007	0.101844	1.007	0.182541	1.007	0.0983862	1.007	0.109427		1.007	0.0958145	1.007	0.139008	1.007	0.101844	1.007	0.182541		1.007	0.101844	1.007	0.182541	1.007	0.101477	1.007	0.197311		1.007	0.101844	1.007	0.182541	1.007	0.097766	1.007	0.143362		1.007	13.8212	0.124221	1.007	13.4043	0.122425	1.007	12.8435	0.128188
1.0075	0.102267	1.0075	0.184618	1.0075	0.0987948	1.0075	0.109957		1.0075	0.0962125	1.0075	0.139911	1.0075	0.102267	1.0075	0.184618		1.0075	0.102267	1.0075	0.184618	1.0075	0.101898	1.0075	0.199509		1.0075	0.102267	1.0075	0.184618	1.0075	0.0981721	1.0075	0.1447		1.0075	14.8008	0.124944	1.0075	14.339	0.122973	1.0075	13.7226	0.128811
1.008	0.102693	1.008	0.186835	1.008	0.0992069	1.008	0.110492		1.008	0.0966137	1.008	0.14083	1.008	0.102693	1.008	0.186835		1.008	0.102693	1.008	0.186835	1.008	0.102323	1.008	0.201828		1.008	0.102693	1.008	0.186835	1.008	0.0985815	1.008	0.146068		1.008	15.7801	0.125679	1.008	15.2673	0.12353	1.008	14.5837	0.129457
1.0085	0.103124	1.0085	0.189254	1.0085	0.0996226	1.0085	0.111043		1.0085	0.0970186	1.0085	0.141803	1.0085	0.103124	1.0085	0.189254		1.0085	0.103124	1.0085	0.189254	1.0085	0.102752	1.0085	0.204359		1.0085	0.103124	1.0085	0.189254	1.0085	0.0989946	1.0085	0.147567		1.0085	16.7547	0.126457	1.0085	16.1338	0.124128	1.0085	15.2729	0.130269
1.009	0.103558	1.009	0.191802	1.009	0.100042	1.009	0.1116		1.009	0.0974269	1.009	0.14279	1.009	0.103558	1.009	0.191802		1.009	0.103558	1.009	0.191802	1.009	0.103184	1.009	0.207019		1.009	0.103558	1.009	0.191802	1.009	0.0994112	1.009	0.149178		1.009	17.7286	0.127251	1.009	17.0003	0.124731	1.009	15.962	0.131091
1.0095	0.103995	1.0095	0.194419	1.0095	0.100465	1.0095	0.112162		1.0095	0.0978386	1.0095	0.14379	1.0095	0.103995	1.0095	0.194419		1.0095	0.103995	1.0095	0.194419	1.0095	0.10362	1.0095	0.209777		1.0095	0.103995	1.0095	0.194419	1.0095	0.0998313	1.0095	0.150828		1.0095	18.7025	0.128054	1.0095	17.8668	0.125341	1.0095	16.6512	0.131923
1.01	0.104436	1.01	0.197152	1.01	0.100891	1.01	0.11273		1.01	0.0982538	1.01	0.144805	1.01	0.104436	1.01	0.197152		1.01	0.104436	1.01	0.197152	1.01	0.10406	1.01	0.212634		1.01	0.104436	1.01	0.197152	1.01	0.100255	1.01	0.152518		1.01	19.6764	0.128868	1.01	18.7333	0.125957	1.01	17.3403	0.132766

## Sheet: Figure 5
d	Model				Experiment
	Time (s)	Average temp (ºC)	Standard deviation (ºC)		Time (s)	Average temp (ºC)	Standard deviation (ºC)
	120	31.2821	2.37313		130	32.5098	0.925325
	240	33.9771	2.9679		280	34.2374	0.922391
	360	34.9776	3.26125		375	34.4896	0.914291
	480	34.9876	3.41397		480	34.6243	0.908258
	600	34.493	3.4013		600	34.6792	0.905079
